# Supplementary material for: Validation of Genotyping by Sequencing Using Transcriptomics for Diversity and Application of Genomic Selection in Tetraploid Potato
Source: Front Plant Sci. 2019 May 29;10:670. doi: 10.3389/fpls.2019.00670 (PMC6548859; doi:10.3389/fpls.2019.00670)
Supplement: SUPPLEMENTARY FILE 1 — Phenotype data for 169 potato cultivars used in this study with their respective phenotype data. [file Table_1.XLSX]

## Sheet: Sheet1
SAMPLE	Useage	Maturity	Flesh Colour white to yellow	Eye depth	Skin Texture	Dry matter	Crisp Score	Colour when boiled
00-20-17	2	NA	4	2	1	18.5	4	3.7
ADMIRAL	2	5	3	1	4	18.1	8	4
AGRIA	2	6	7	1	3	19.6	5.3	4.3
AILSA	2	5	3	1	1	20.8	6	2.7
ALLBLUE	1	6	NA	1	1	19.9	5	NA
ALLRED	2	2	NA	2	4	17	8.5	NA
ALLEGANY	1	5	3	5	3	20.7	5.7	2.7
ALMERA	2	5	5	1	3	17.5	9.3	4
ALTURASRUSSET	3	NA	NA	1	5	19.5	7	2
AMOROSA	2	3	7	1	5	14.4	9	5
ANDOVER	4	NA	1	1	4	22.4	5	1
ATLANTIC	4	6	1	5	5	23.4	4.5	2
AVIVA	4	3	1	2	1	22.8	5.5	1.5
BANANA	1	6	5	1	1	21.5	5.7	3.7
BANNOCKRUSSET	3	8	1	1	7	20.1	6.7	2
BELRUS	3	3	3	1	7	19.9	6.3	1.7
BILLABONG	2	NA	NA	1	4	21.2	6	3
BINTJE	1	5	6	1	1	20.4	5.3	2.7
BISMARK	1	6	1	4	4	18.5	8	2
BISON	2	3	1	1	5	18.2	5.5	1
BLAZERRUSSET	3	4	2	2	6	22	5	1
BORDEN	3	5	1	1	4	19.6	5	1.5
BRORA	2	5	3	3	1	22.6	5	3.3
BROWNELL	1	8	2	4	4	22.2	6.7	2.3
BUTTE	3	7	1	3	7	21.1	7.7	1
CADIMA	3	6	1	1	7	22.4	5	1.7
CAMPBELL14	2	5	2	3	1	21	4.7	2
CANDYCANE	1	3	NA	1	1	18.2	8	NA
CAREN	2	5	1	1	4	19.3	7	2.3
CARMAN	2	7	1	4	1	20.4	6.7	2
CARRERA	2	NA	NA	2	5	20.3	8	4
CECILE	2	NA	NA	1	1	20.7	7.5	5
CELINE	3	5	7	1	4	19.3	5	5
CHERRYRED	2	5	1	2	5	20.1	6	1.7
COASTALCHIP	3	4	1	3	5	20.6	4.3	1.3
COLIBANCADWELL	3	7	1	1	1	18.6	5	2
CRISPA	4	6	1	2	7	21.3	3.7	1.3
CROP4	2	5	2	3	1	20.5	6	3.3
CRYSTAL	2	6	1	1	1	18.5	5	1
CUNERA	2	5	5	1	1	18.3	7.5	4.5
DAISY	3	4	5	1	4	22.7	5	3.5
DARIUS	3	5	1	1	4	22.7	5	1.5
DAWMOR	4	6	1	1	3	21.4	5.7	2.3
DESIREE	2	6	4	1	1	20.4	6.2	3.5
DEVLIN	3	5	1	1	1	22.3	5	2
DYNAMITE	3	4	1	1	1	22.4	5.3	2.3
EBEN	4	4	1	3	5	18.4	4.5	1
EVA	2	4	1	1	5	20.5	5	1.5
FL1953	4	2	1	1	1	20.8	5	2
FL2027	.	NA	1	4	5	19	3	2
FLAME	2	NA	3	3	1	24.3	3	2
FOXTON	4	5	7	1	5	22.1	4.3	4
FRIAR	3	5	6	1	1	22	5.3	3.7
GEMRUSSET	3	5	1	1	7	19.8	6.3	1.7
GRANOLA	2	6	7	3	5	18.3	8.3	4.3
HUDSON	2	4	2	3	1	19.5	7	2
ILHAMHARDY	2	6	1	3	4	19.6	5.7	2
INOVA	2	3	7	1	4	18.5	8	3.3
IVORYCRISP	4	NA	1	3	4	23.1	4	1
JERSEYROYAL	1	6	3	1	7	19.2	6.7	2.3
KAIMAI	2	8	5	2	4	23.7	6	2.7
KALAROPKING	2	7	3	1	3	18.6	8	3
KATAHDIN	3	5	1	1	3	20.4	7	2
KENNEBEC11	3	NA	1	3	3	NA	NA	NA
KENNEBECB	3	5	1	3	3	21	5.3	2
KNOX	3	6	1	1	3	19.8	6.3	2
KT3	4	8	7	5	1	18.2	8	4
L11-5-49	2	NA	3	1	3	NA	NA	NA
LADYCHRISTL	5	2	5	1	3	17.6	8.5	3
LADYCLAIRE	4	3	7	1	5	NA	NA	NA
LADYJAYNE	2	5	1	3	1	19	6.7	1.3
LADYJO	4	NA	7	1	5	NA	NA	NA
LADYOLYMPIA	3	3	7	1	4	20.2	5.5	3
LAURA	2	2	8	1	3	NA	NA	NA
LEGEND	3	6	1	1	7	22.7	6.7	2
LEVEN	2	8	1	2	1	22.3	7	2
LISETTA	2	4	5	1	3	18	5.5	3
LUSTRE	2	3	1	1	1	19	5	1
MAIFLOWER	2	NA	4	2	1	20.7	6	5
MARANCA	2	5	6	1	1	15.6	8	5
MARILYN	2	NA	NA	1	1	18	8	5
MARISPIPER	2	6	3	1	1	22.4	5.3	3
MAYQUEEN	2	2	3	1	3	18.2	7	3
MCCAIN4	3	NA	1	1	7	22.7	6	1
MELODY	3	NA	NA	1	1	NA	NA	NA
MERRIMACK	2	6	1	4	4	21.9	5.3	1.7
MIDAS	4	6	5	2	4	22.7	5	3.7
MIRRIDONG	3	NA	3	1	4	21.1	NA	NA
MONONA	2	3	1	2	1	18.8	4	1.3
MYFRY	3	8	1	1	4	23.1	6.5	2.5
NETTEDGEM	3	6	1	1	6	21.9	6	2
NICOLA	2	5	7	1	1	20	6.5	4.5
NOOKSACK	3	7	1	1	7	22.9	5.7	2
NORLANDWISCONSINSUPERRED	2	3	1	2	4	17.6	6.7	1.7
NOVITA	2	3	7	1	1	18.5	6	3.5
ORION	4	4	3	2	6	22	4	2.7
ORLA	2	5	4	2	4	19	6	5
OSPREY	2	3	3	3	5	20.8	8.7	2.7
OTWAYRED	2	6	1	3	5	18.8	8.3	1
PENTLANDCROWN	3	5	2	1	3	21.8	6.3	2.3
PIKE	4	6	1	4	5	22.6	3	3
PINKEYE	1	4	5	5	1	21.4	5	4.7
PINKFIRAPPLE	1	8	6	1	1	21.4	5.3	3.7
PO3	2	NA	NA	4	3	NA	NA	NA
PONTIAC	2	4	1	5	1	19	8.3	1.3
PURPLECONGO	1	9	1	5	1	25.5	NA	NA
RANGERRUSSET	3	5	1	1	7	21.6	6.5	2.5
REBA	2	2	1	3	1	19.3	4.3	1.7
REDLASODA	2	4	1	2	1	19.4	7	2.3
REMARKA	3	5	5	1	4	20.2	5	3
RHINERED	2	4	1	1	5	19.8	7.3	1.3
RIDEAU	2	4	2	2	3	18.6	9	1.7
RIOJA	2	NA	3	1	5	22.6	6	3
RODEO	2	NA	7	1	5	NA	NA	NA
RONA	.	NA	1	1	5	21.1	7	1
ROSA	2	5	2	2	1	19.3	4.7	2.3
ROYALBLUE	1	5	7	1	5	21.2	4.7	4.3
RUSSETBURBANKBC	3	7	1	4	7	25.2	10	2
RUSSETBURBANKREUN	3	6	1	4	7	22.3	5.7	1.7
RUSSETBURBANKTAS	3	7	1	4	7	21.7	5.3	2
RUSSETBURBANKVANC	3	7	1	4	7	21.8	4.7	2.3
SAGINAWGOLD	2	6	7	2	4	19.7	3.7	2.3
SANTANA	3	4	3	1	1	21.3	4.5	3
SAPHIRE	1	5	NA	1	1	19.7	NA	NA
SATURNA	2	6	6	3	1	23.1	4.3	3
SAXON	2	3	3	2	5	19.6	5.3	3
SEBAGO	3	6	1	3	1	19.3	7	2
SEBAGOC	2	7	NA	3	1	21.7	5	2
SEBAGOE	3	6	1	2	1	19.3	7	2
SEBAGONB	3	6	1	2	1	20.3	6.7	2
SEYMOURGOLD	1	2	5	1	1	16.8	5.5	4.5
SHEPODY	3	5	1	1	1	19.2	6	2
SHINE	2	NA	1	2	1	21.3	4.5	1.5
SIEGLINDE	1	4	5	2	1	20	7.7	3.7
SIMCOE	4	3	1	2	4	21.9	4.5	1.8
SINI	4	6	NA	1	2	21.3	4	2
SNOWDEN	4	5	1	5	7	22.6	4.8	2.2
SOLO	4	3	2	3	5	21.6	3.5	3.5
SONIC	4	7	1	2	3	22.4	4	2
SOUTHERNCHOICERED	2	5	3	1	3	20	4	3
SPEY	3	5	3	1	6	21.3	6	2
STJOHNS	4	6	1	4	4	19.5	6	1
STAMPEDE	3	6	1	2	7	NA	NA	NA
STEUBEN	3	5	1	3	7	NA	NA	NA
SUMMITRUSSET	3	6	1	1	7	20.5	6	1
SUVI	3	7	5	1	6	24.6	6	4.5
SYMFONIA	2	5	6	1	1	22.3	5.3	4
TARAGO	4	6	1	4	1	21.1	5.3	2
TASMAN	2	6	1	2	1	20.1	7	2.7
TOOLANGIDELIGHT	1	3	1	4	3	19.8	5.3	1
TX1385-12RU	.	4	3	1	5	19.3	4	1.5
ULSTERSCEPTRE	2	3	1	3	4	17.9	8	1.7
ULTRA	2	NA	5	2	5	21.3	7	4
UPTODATE	2	7	3	1	1	21.7	8	2.3
VALENTIA	2	NA	NA	1	1	NA	NA	NA
VICTORIA	3	4	7	1	1	19.7	5	4.3
WARRENWONDER	3	5	1	1	3	22.8	7.3	2.3
WAUSEON	2	4	1	3	5	19.3	6.7	1.3
WHA	2	8	1	3	6	21.3	4.7	1.7
WHITESTAR	2	6	NA	2	5	NA	NA	NA
WILSTORE	4	6	2	2	5	21.9	5.5	2
WILWASH	2	4	1	1	1	18.2	7	1.7
WINDSOR	3	7	NA	1	4	22.4	5.3	1.7
WINSTON	2	NA	3	1	1	NA	NA	NA
WINTERGEM	2	4	1	1	3	18.8	6	1
WONTSCAB	4	4	1	5	7	21	5.3	2.3
YARDEN	2	8	NA	5	5	23.3	4	1
YELLOWKING	6	1	3	1	4	22.2	6.7	2.7
YUKONGOLD	4	7	2	3	4	21.9	6.3	3.7
