# Supplementary material for: Validation of Genotyping by Sequencing Using Transcriptomics for Diversity and Application of Genomic Selection in Tetraploid Potato
Source: Front Plant Sci. 2019 May 29;10:670. doi: 10.3389/fpls.2019.00670 (PMC6548859; doi:10.3389/fpls.2019.00670)
Supplement: SUPPLEMENTARY FILE 3 — A variant call format file for the filtered 183,848 filtered SNPs and 164 potato cultivars. This file also contains the SnpEff annotations for each SNP. [file Table_3.XLSX]

## Sheet: Sheet1
CHROM	POS	REF	ALT	ANN
1	140556	C	T	ANN=T|intergenic_region|MODIFIER|CHR_START-PGSC0003DMG400015133|CHR_START-PGSC0003DMG400015133|intergenic_region|CHR_START-PGSC0003DMG400015133|||n.140556C>T||||||
1	140667	G	A	ANN=A|intergenic_region|MODIFIER|CHR_START-PGSC0003DMG400015133|CHR_START-PGSC0003DMG400015133|intergenic_region|CHR_START-PGSC0003DMG400015133|||n.140667G>A||||||
1	144895	T	G	ANN=G|intergenic_region|MODIFIER|CHR_START-PGSC0003DMG400015133|CHR_START-PGSC0003DMG400015133|intergenic_region|CHR_START-PGSC0003DMG400015133|||n.144895T>G||||||
1	144948	C	T	ANN=T|intergenic_region|MODIFIER|CHR_START-PGSC0003DMG400015133|CHR_START-PGSC0003DMG400015133|intergenic_region|CHR_START-PGSC0003DMG400015133|||n.144948C>T||||||
1	144969	G	A	ANN=A|intergenic_region|MODIFIER|CHR_START-PGSC0003DMG400015133|CHR_START-PGSC0003DMG400015133|intergenic_region|CHR_START-PGSC0003DMG400015133|||n.144969G>A||||||
1	144971	T	C	ANN=C|intergenic_region|MODIFIER|CHR_START-PGSC0003DMG400015133|CHR_START-PGSC0003DMG400015133|intergenic_region|CHR_START-PGSC0003DMG400015133|||n.144971T>C||||||
1	227435	T	G	ANN=G|synonymous_variant|LOW|PGSC0003DMG400022764|PGSC0003DMG400022764|transcript|PGSC0003DMT400058594|protein_coding|4/7|c.681T>G|p.Leu227Leu|737/1580|681/1494|227/497||
1	228198	C	T	ANN=T|synonymous_variant|LOW|PGSC0003DMG400022764|PGSC0003DMG400022764|transcript|PGSC0003DMT400058594|protein_coding|5/7|c.813C>T|p.Ile271Ile|869/1580|813/1494|271/497||
1	242698	G	A	ANN=A|intergenic_region|MODIFIER|PGSC0003DMG400022764-PGSC0003DMG400022799|PGSC0003DMG400022764-PGSC0003DMG400022799|intergenic_region|PGSC0003DMG400022764-PGSC0003DMG400022799|||n.242698G>A||||||
1	242707	C	T	ANN=T|intergenic_region|MODIFIER|PGSC0003DMG400022764-PGSC0003DMG400022799|PGSC0003DMG400022764-PGSC0003DMG400022799|intergenic_region|PGSC0003DMG400022764-PGSC0003DMG400022799|||n.242707C>T||||||
1	242725	G	A	ANN=A|intergenic_region|MODIFIER|PGSC0003DMG400022764-PGSC0003DMG400022799|PGSC0003DMG400022764-PGSC0003DMG400022799|intergenic_region|PGSC0003DMG400022764-PGSC0003DMG400022799|||n.242725G>A||||||
1	242758	A	C	ANN=C|intergenic_region|MODIFIER|PGSC0003DMG400022764-PGSC0003DMG400022799|PGSC0003DMG400022764-PGSC0003DMG400022799|intergenic_region|PGSC0003DMG400022764-PGSC0003DMG400022799|||n.242758A>C||||||
1	242785	A	G	ANN=G|intergenic_region|MODIFIER|PGSC0003DMG400022764-PGSC0003DMG400022799|PGSC0003DMG400022764-PGSC0003DMG400022799|intergenic_region|PGSC0003DMG400022764-PGSC0003DMG400022799|||n.242785A>G||||||
1	273164	G	C	ANN=C|missense_variant|MODERATE|PGSC0003DMG400022766|PGSC0003DMG400022766|transcript|PGSC0003DMT400058598|protein_coding|5/5|c.1370G>C|p.Arg457Thr|1533/2242|1370/1866|457/621||,C|missense_variant|MODERATE|PGSC0003DMG400022766|PGSC0003DMG400022766|transcript|PGSC0003DMT400058597|protein_coding|3/3|c.923G>C|p.Arg308Thr|2566/3275|923/1419|308/472||,C|missense_variant|MODERATE|PGSC0003DMG400022766|PG…
1	273181	G	A	ANN=A|missense_variant|MODERATE|PGSC0003DMG400022766|PGSC0003DMG400022766|transcript|PGSC0003DMT400058598|protein_coding|5/5|c.1387G>A|p.Val463Ile|1550/2242|1387/1866|463/621||,A|missense_variant|MODERATE|PGSC0003DMG400022766|PGSC0003DMG400022766|transcript|PGSC0003DMT400058597|protein_coding|3/3|c.940G>A|p.Val314Ile|2583/3275|940/1419|314/472||,A|missense_variant|MODERATE|PGSC0003DMG400022766|PG…
1	273207	G	A	ANN=A|synonymous_variant|LOW|PGSC0003DMG400022766|PGSC0003DMG400022766|transcript|PGSC0003DMT400058598|protein_coding|5/5|c.1413G>A|p.Leu471Leu|1576/2242|1413/1866|471/621||,A|synonymous_variant|LOW|PGSC0003DMG400022766|PGSC0003DMG400022766|transcript|PGSC0003DMT400058597|protein_coding|3/3|c.966G>A|p.Leu322Leu|2609/3275|966/1419|322/472||,A|synonymous_variant|LOW|PGSC0003DMG400022766|PGSC0003DMG…
1	273237	T	A	ANN=A|synonymous_variant|LOW|PGSC0003DMG400022766|PGSC0003DMG400022766|transcript|PGSC0003DMT400058598|protein_coding|5/5|c.1443T>A|p.Val481Val|1606/2242|1443/1866|481/621||,A|synonymous_variant|LOW|PGSC0003DMG400022766|PGSC0003DMG400022766|transcript|PGSC0003DMT400058597|protein_coding|3/3|c.996T>A|p.Val332Val|2639/3275|996/1419|332/472||,A|synonymous_variant|LOW|PGSC0003DMG400022766|PGSC0003DMG…
1	289952	A	G	ANN=G|downstream_gene_variant|MODIFIER|PGSC0003DMG400022768|PGSC0003DMG400022768|transcript|PGSC0003DMT400058607|protein_coding||c.*3758A>G|||||3409|,G|intergenic_region|MODIFIER|PGSC0003DMG400022768-PGSC0003DMG400022787|PGSC0003DMG400022768-PGSC0003DMG400022787|intergenic_region|PGSC0003DMG400022768-PGSC0003DMG400022787|||n.289952A>G||||||
1	306883	A	G	ANN=G|3_prime_UTR_variant|MODIFIER|PGSC0003DMG400022788|PGSC0003DMG400022788|transcript|PGSC0003DMT400058658|protein_coding|13/13|c.*47T>C|||||385|,G|3_prime_UTR_variant|MODIFIER|PGSC0003DMG400022788|PGSC0003DMG400022788|transcript|PGSC0003DMT400058660|protein_coding|2/2|c.*47T>C|||||385|,G|3_prime_UTR_variant|MODIFIER|PGSC0003DMG400022788|PGSC0003DMG400022788|transcript|PGSC0003DMT400058659|prot…
1	306891	T	A	ANN=A|3_prime_UTR_variant|MODIFIER|PGSC0003DMG400022788|PGSC0003DMG400022788|transcript|PGSC0003DMT400058658|protein_coding|13/13|c.*39A>T|||||377|,A|3_prime_UTR_variant|MODIFIER|PGSC0003DMG400022788|PGSC0003DMG400022788|transcript|PGSC0003DMT400058660|protein_coding|2/2|c.*39A>T|||||377|,A|3_prime_UTR_variant|MODIFIER|PGSC0003DMG400022788|PGSC0003DMG400022788|transcript|PGSC0003DMT400058659|prot…
1	306895	G	A	ANN=A|3_prime_UTR_variant|MODIFIER|PGSC0003DMG400022788|PGSC0003DMG400022788|transcript|PGSC0003DMT400058658|protein_coding|13/13|c.*35C>T|||||373|,A|3_prime_UTR_variant|MODIFIER|PGSC0003DMG400022788|PGSC0003DMG400022788|transcript|PGSC0003DMT400058660|protein_coding|2/2|c.*35C>T|||||373|,A|3_prime_UTR_variant|MODIFIER|PGSC0003DMG400022788|PGSC0003DMG400022788|transcript|PGSC0003DMT400058659|prot…
1	307265	A	T	ANN=T|3_prime_UTR_variant|MODIFIER|PGSC0003DMG400022788|PGSC0003DMG400022788|transcript|PGSC0003DMT400058658|protein_coding|12/13|c.*3T>A|||||3|,T|3_prime_UTR_variant|MODIFIER|PGSC0003DMG400022788|PGSC0003DMG400022788|transcript|PGSC0003DMT400058660|protein_coding|1/2|c.*3T>A|||||3|,T|3_prime_UTR_variant|MODIFIER|PGSC0003DMG400022788|PGSC0003DMG400022788|transcript|PGSC0003DMT400058659|protein_co…
1	307463	T	A	ANN=A|synonymous_variant|LOW|PGSC0003DMG400022788|PGSC0003DMG400022788|transcript|PGSC0003DMT400058658|protein_coding|12/13|c.1611A>T|p.Pro537Pro|2381/3121|1611/1806|537/601||,A|synonymous_variant|LOW|PGSC0003DMG400022788|PGSC0003DMG400022788|transcript|PGSC0003DMT400058660|protein_coding|1/2|c.120A>T|p.Pro40Pro|207/947|120/315|40/104||,A|synonymous_variant|LOW|PGSC0003DMG400022788|PGSC0003DMG400…
1	307466	C	T	ANN=T|synonymous_variant|LOW|PGSC0003DMG400022788|PGSC0003DMG400022788|transcript|PGSC0003DMT400058658|protein_coding|12/13|c.1608G>A|p.Ser536Ser|2378/3121|1608/1806|536/601||,T|synonymous_variant|LOW|PGSC0003DMG400022788|PGSC0003DMG400022788|transcript|PGSC0003DMT400058660|protein_coding|1/2|c.117G>A|p.Ser39Ser|204/947|117/315|39/104||,T|synonymous_variant|LOW|PGSC0003DMG400022788|PGSC0003DMG400…
1	307486	T	G	ANN=G|missense_variant|MODERATE|PGSC0003DMG400022788|PGSC0003DMG400022788|transcript|PGSC0003DMT400058658|protein_coding|12/13|c.1588A>C|p.Asn530His|2358/3121|1588/1806|530/601||,G|missense_variant|MODERATE|PGSC0003DMG400022788|PGSC0003DMG400022788|transcript|PGSC0003DMT400058660|protein_coding|1/2|c.97A>C|p.Asn33His|184/947|97/315|33/104||,G|missense_variant|MODERATE|PGSC0003DMG400022788|PGSC000…
1	307520	A	G	ANN=G|synonymous_variant|LOW|PGSC0003DMG400022788|PGSC0003DMG400022788|transcript|PGSC0003DMT400058658|protein_coding|12/13|c.1554T>C|p.Ser518Ser|2324/3121|1554/1806|518/601||,G|synonymous_variant|LOW|PGSC0003DMG400022788|PGSC0003DMG400022788|transcript|PGSC0003DMT400058660|protein_coding|1/2|c.63T>C|p.Ser21Ser|150/947|63/315|21/104||,G|synonymous_variant|LOW|PGSC0003DMG400022788|PGSC0003DMG40002…
1	308042	C	T	ANN=T|missense_variant|MODERATE|PGSC0003DMG400022788|PGSC0003DMG400022788|transcript|PGSC0003DMT400058658|protein_coding|10/13|c.1333G>A|p.Ala445Thr|2103/3121|1333/1806|445/601||,T|missense_variant|MODERATE|PGSC0003DMG400022788|PGSC0003DMG400022788|transcript|PGSC0003DMT400058659|protein_coding|9/12|c.1333G>A|p.Ala445Thr|2195/3213|1333/1806|445/601||,T|upstream_gene_variant|MODIFIER|PGSC0003DMG40…
1	308519	T	C	ANN=C|missense_variant|MODERATE|PGSC0003DMG400022788|PGSC0003DMG400022788|transcript|PGSC0003DMT400058658|protein_coding|8/13|c.1130A>G|p.Asn377Ser|1900/3121|1130/1806|377/601||,C|missense_variant|MODERATE|PGSC0003DMG400022788|PGSC0003DMG400022788|transcript|PGSC0003DMT400058659|protein_coding|7/12|c.1130A>G|p.Asn377Ser|1992/3213|1130/1806|377/601||,C|upstream_gene_variant|MODIFIER|PGSC0003DMG400…
1	309300	A	G	ANN=G|synonymous_variant|LOW|PGSC0003DMG400022788|PGSC0003DMG400022788|transcript|PGSC0003DMT400058658|protein_coding|6/13|c.897T>C|p.Ala299Ala|1667/3121|897/1806|299/601||,G|synonymous_variant|LOW|PGSC0003DMG400022788|PGSC0003DMG400022788|transcript|PGSC0003DMT400058659|protein_coding|5/12|c.897T>C|p.Ala299Ala|1759/3213|897/1806|299/601||,G|upstream_gene_variant|MODIFIER|PGSC0003DMG400022788|PGS…
1	309342	G	A	ANN=A|synonymous_variant|LOW|PGSC0003DMG400022788|PGSC0003DMG400022788|transcript|PGSC0003DMT400058658|protein_coding|6/13|c.855C>T|p.Cys285Cys|1625/3121|855/1806|285/601||,A|synonymous_variant|LOW|PGSC0003DMG400022788|PGSC0003DMG400022788|transcript|PGSC0003DMT400058659|protein_coding|5/12|c.855C>T|p.Cys285Cys|1717/3213|855/1806|285/601||,A|upstream_gene_variant|MODIFIER|PGSC0003DMG400022788|PGS…
1	353979	A	C	ANN=C|synonymous_variant|LOW|PGSC0003DMG400022791|PGSC0003DMG400022791|transcript|PGSC0003DMT400058670|protein_coding|4/4|c.948T>G|p.Gly316Gly|1154/1497|948/1005|316/334||,C|synonymous_variant|LOW|PGSC0003DMG400022791|PGSC0003DMG400022791|transcript|PGSC0003DMT400058671|protein_coding|3/3|c.405T>G|p.Gly135Gly|2276/2619|405/462|135/153||,C|downstream_gene_variant|MODIFIER|PGSC0003DMG400022771|PGSC…
1	354000	T	A	ANN=A|synonymous_variant|LOW|PGSC0003DMG400022791|PGSC0003DMG400022791|transcript|PGSC0003DMT400058670|protein_coding|4/4|c.927A>T|p.Gly309Gly|1133/1497|927/1005|309/334||,A|synonymous_variant|LOW|PGSC0003DMG400022791|PGSC0003DMG400022791|transcript|PGSC0003DMT400058671|protein_coding|3/3|c.384A>T|p.Gly128Gly|2255/2619|384/462|128/153||,A|downstream_gene_variant|MODIFIER|PGSC0003DMG400022771|PGSC…
1	354012	T	G	ANN=G|synonymous_variant|LOW|PGSC0003DMG400022791|PGSC0003DMG400022791|transcript|PGSC0003DMT400058670|protein_coding|4/4|c.915A>C|p.Pro305Pro|1121/1497|915/1005|305/334||,G|synonymous_variant|LOW|PGSC0003DMG400022791|PGSC0003DMG400022791|transcript|PGSC0003DMT400058671|protein_coding|3/3|c.372A>C|p.Pro124Pro|2243/2619|372/462|124/153||,G|downstream_gene_variant|MODIFIER|PGSC0003DMG400022771|PGSC…
1	354038	T	C	ANN=C|missense_variant|MODERATE|PGSC0003DMG400022791|PGSC0003DMG400022791|transcript|PGSC0003DMT400058670|protein_coding|4/4|c.889A>G|p.Thr297Ala|1095/1497|889/1005|297/334||,C|missense_variant|MODERATE|PGSC0003DMG400022791|PGSC0003DMG400022791|transcript|PGSC0003DMT400058671|protein_coding|3/3|c.346A>G|p.Thr116Ala|2217/2619|346/462|116/153||,C|downstream_gene_variant|MODIFIER|PGSC0003DMG40002277…
1	354051	A	G	ANN=G|synonymous_variant|LOW|PGSC0003DMG400022791|PGSC0003DMG400022791|transcript|PGSC0003DMT400058670|protein_coding|4/4|c.876T>C|p.Ile292Ile|1082/1497|876/1005|292/334||,G|synonymous_variant|LOW|PGSC0003DMG400022791|PGSC0003DMG400022791|transcript|PGSC0003DMT400058671|protein_coding|3/3|c.333T>C|p.Ile111Ile|2204/2619|333/462|111/153||,G|downstream_gene_variant|MODIFIER|PGSC0003DMG400022771|PGSC…
1	354166	G	T	ANN=T|missense_variant|MODERATE|PGSC0003DMG400022791|PGSC0003DMG400022791|transcript|PGSC0003DMT400058670|protein_coding|4/4|c.761C>A|p.Thr254Asn|967/1497|761/1005|254/334||,T|missense_variant|MODERATE|PGSC0003DMG400022791|PGSC0003DMG400022791|transcript|PGSC0003DMT400058671|protein_coding|3/3|c.218C>A|p.Thr73Asn|2089/2619|218/462|73/153||,T|downstream_gene_variant|MODIFIER|PGSC0003DMG400022771|P…
1	354188	G	C	ANN=C|missense_variant|MODERATE|PGSC0003DMG400022791|PGSC0003DMG400022791|transcript|PGSC0003DMT400058670|protein_coding|4/4|c.739C>G|p.Pro247Ala|945/1497|739/1005|247/334||,C|missense_variant|MODERATE|PGSC0003DMG400022791|PGSC0003DMG400022791|transcript|PGSC0003DMT400058671|protein_coding|3/3|c.196C>G|p.Pro66Ala|2067/2619|196/462|66/153||,C|downstream_gene_variant|MODIFIER|PGSC0003DMG400022771|P…
1	354190	G	A	ANN=A|missense_variant|MODERATE|PGSC0003DMG400022791|PGSC0003DMG400022791|transcript|PGSC0003DMT400058670|protein_coding|4/4|c.737C>T|p.Thr246Met|943/1497|737/1005|246/334||,A|missense_variant|MODERATE|PGSC0003DMG400022791|PGSC0003DMG400022791|transcript|PGSC0003DMT400058671|protein_coding|3/3|c.194C>T|p.Thr65Met|2065/2619|194/462|65/153||,A|downstream_gene_variant|MODIFIER|PGSC0003DMG400022771|P…
1	354197	T	C	ANN=C|missense_variant|MODERATE|PGSC0003DMG400022791|PGSC0003DMG400022791|transcript|PGSC0003DMT400058670|protein_coding|4/4|c.730A>G|p.Asn244Asp|936/1497|730/1005|244/334||,C|missense_variant|MODERATE|PGSC0003DMG400022791|PGSC0003DMG400022791|transcript|PGSC0003DMT400058671|protein_coding|3/3|c.187A>G|p.Asn63Asp|2058/2619|187/462|63/153||,C|downstream_gene_variant|MODIFIER|PGSC0003DMG400022771|P…
1	354198	T	G	ANN=G|missense_variant|MODERATE|PGSC0003DMG400022791|PGSC0003DMG400022791|transcript|PGSC0003DMT400058670|protein_coding|4/4|c.729A>C|p.Glu243Asp|935/1497|729/1005|243/334||,G|missense_variant|MODERATE|PGSC0003DMG400022791|PGSC0003DMG400022791|transcript|PGSC0003DMT400058671|protein_coding|3/3|c.186A>C|p.Glu62Asp|2057/2619|186/462|62/153||,G|downstream_gene_variant|MODIFIER|PGSC0003DMG400022771|P…
1	354199	T	G	ANN=G|missense_variant|MODERATE|PGSC0003DMG400022791|PGSC0003DMG400022791|transcript|PGSC0003DMT400058670|protein_coding|4/4|c.728A>C|p.Glu243Ala|934/1497|728/1005|243/334||,G|missense_variant|MODERATE|PGSC0003DMG400022791|PGSC0003DMG400022791|transcript|PGSC0003DMT400058671|protein_coding|3/3|c.185A>C|p.Glu62Ala|2056/2619|185/462|62/153||,G|downstream_gene_variant|MODIFIER|PGSC0003DMG400022771|P…
1	354213	T	A	ANN=A|synonymous_variant|LOW|PGSC0003DMG400022791|PGSC0003DMG400022791|transcript|PGSC0003DMT400058670|protein_coding|4/4|c.714A>T|p.Leu238Leu|920/1497|714/1005|238/334||,A|synonymous_variant|LOW|PGSC0003DMG400022791|PGSC0003DMG400022791|transcript|PGSC0003DMT400058671|protein_coding|3/3|c.171A>T|p.Leu57Leu|2042/2619|171/462|57/153||,A|downstream_gene_variant|MODIFIER|PGSC0003DMG400022771|PGSC000…
1	354215	G	T	ANN=T|missense_variant|MODERATE|PGSC0003DMG400022791|PGSC0003DMG400022791|transcript|PGSC0003DMT400058670|protein_coding|4/4|c.712C>A|p.Leu238Ile|918/1497|712/1005|238/334||,T|missense_variant|MODERATE|PGSC0003DMG400022791|PGSC0003DMG400022791|transcript|PGSC0003DMT400058671|protein_coding|3/3|c.169C>A|p.Leu57Ile|2040/2619|169/462|57/153||,T|downstream_gene_variant|MODIFIER|PGSC0003DMG400022771|P…
1	354228	G	A	ANN=A|synonymous_variant|LOW|PGSC0003DMG400022791|PGSC0003DMG400022791|transcript|PGSC0003DMT400058670|protein_coding|4/4|c.699C>T|p.Val233Val|905/1497|699/1005|233/334||,A|synonymous_variant|LOW|PGSC0003DMG400022791|PGSC0003DMG400022791|transcript|PGSC0003DMT400058671|protein_coding|3/3|c.156C>T|p.Val52Val|2027/2619|156/462|52/153||,A|downstream_gene_variant|MODIFIER|PGSC0003DMG400022771|PGSC000…
1	354248	C	T	ANN=T|missense_variant|MODERATE|PGSC0003DMG400022791|PGSC0003DMG400022791|transcript|PGSC0003DMT400058670|protein_coding|4/4|c.679G>A|p.Val227Ile|885/1497|679/1005|227/334||,T|missense_variant|MODERATE|PGSC0003DMG400022791|PGSC0003DMG400022791|transcript|PGSC0003DMT400058671|protein_coding|3/3|c.136G>A|p.Val46Ile|2007/2619|136/462|46/153||,T|downstream_gene_variant|MODIFIER|PGSC0003DMG400022771|P…
1	354267	A	G	ANN=G|synonymous_variant|LOW|PGSC0003DMG400022791|PGSC0003DMG400022791|transcript|PGSC0003DMT400058670|protein_coding|4/4|c.660T>C|p.Ile220Ile|866/1497|660/1005|220/334||,G|synonymous_variant|LOW|PGSC0003DMG400022791|PGSC0003DMG400022791|transcript|PGSC0003DMT400058671|protein_coding|3/3|c.117T>C|p.Ile39Ile|1988/2619|117/462|39/153||,G|downstream_gene_variant|MODIFIER|PGSC0003DMG400022771|PGSC000…
1	354295	T	C	ANN=C|missense_variant|MODERATE|PGSC0003DMG400022791|PGSC0003DMG400022791|transcript|PGSC0003DMT400058670|protein_coding|4/4|c.632A>G|p.Lys211Arg|838/1497|632/1005|211/334||,C|missense_variant|MODERATE|PGSC0003DMG400022791|PGSC0003DMG400022791|transcript|PGSC0003DMT400058671|protein_coding|3/3|c.89A>G|p.Lys30Arg|1960/2619|89/462|30/153||,C|downstream_gene_variant|MODIFIER|PGSC0003DMG400022771|PGS…
1	354375	C	A	ANN=A|synonymous_variant|LOW|PGSC0003DMG400022791|PGSC0003DMG400022791|transcript|PGSC0003DMT400058670|protein_coding|4/4|c.552G>T|p.Gly184Gly|758/1497|552/1005|184/334||,A|synonymous_variant|LOW|PGSC0003DMG400022791|PGSC0003DMG400022791|transcript|PGSC0003DMT400058671|protein_coding|3/3|c.9G>T|p.Gly3Gly|1880/2619|9/462|3/153||,A|downstream_gene_variant|MODIFIER|PGSC0003DMG400022771|PGSC0003DMG40…
1	354414	A	G	ANN=G|synonymous_variant|LOW|PGSC0003DMG400022791|PGSC0003DMG400022791|transcript|PGSC0003DMT400058670|protein_coding|4/4|c.513T>C|p.Val171Val|719/1497|513/1005|171/334||,G|5_prime_UTR_variant|MODIFIER|PGSC0003DMG400022791|PGSC0003DMG400022791|transcript|PGSC0003DMT400058671|protein_coding|3/3|c.-31T>C|||||31|,G|downstream_gene_variant|MODIFIER|PGSC0003DMG400022771|PGSC0003DMG400022771|transcript…
1	374149	G	C	ANN=C|5_prime_UTR_variant|MODIFIER|PGSC0003DMG400022772|PGSC0003DMG400022772|transcript|PGSC0003DMT400058614|protein_coding|1/2|c.-160G>C|||||1840|,C|upstream_gene_variant|MODIFIER|PGSC0003DMG400022772|PGSC0003DMG400022772|transcript|PGSC0003DMT400058615|protein_coding||c.-1840G>C|||||1035|
1	374152	C	G	ANN=G|5_prime_UTR_variant|MODIFIER|PGSC0003DMG400022772|PGSC0003DMG400022772|transcript|PGSC0003DMT400058614|protein_coding|1/2|c.-157C>G|||||1837|,G|upstream_gene_variant|MODIFIER|PGSC0003DMG400022772|PGSC0003DMG400022772|transcript|PGSC0003DMT400058615|protein_coding||c.-1837C>G|||||1032|
1	374167	T	A	ANN=A|5_prime_UTR_variant|MODIFIER|PGSC0003DMG400022772|PGSC0003DMG400022772|transcript|PGSC0003DMT400058614|protein_coding|1/2|c.-142T>A|||||1822|,A|upstream_gene_variant|MODIFIER|PGSC0003DMG400022772|PGSC0003DMG400022772|transcript|PGSC0003DMT400058615|protein_coding||c.-1822T>A|||||1017|
1	375920	C	T	ANN=T|5_prime_UTR_variant|MODIFIER|PGSC0003DMG400022772|PGSC0003DMG400022772|transcript|PGSC0003DMT400058614|protein_coding|2/2|c.-69C>T|||||69|,T|5_prime_UTR_variant|MODIFIER|PGSC0003DMG400022772|PGSC0003DMG400022772|transcript|PGSC0003DMT400058615|protein_coding|1/1|c.-69C>T|||||69|,T|upstream_gene_variant|MODIFIER|PGSC0003DMG400022773|PGSC0003DMG400022773|transcript|PGSC0003DMT400058616|protei…
1	375927	G	A	ANN=A|5_prime_UTR_variant|MODIFIER|PGSC0003DMG400022772|PGSC0003DMG400022772|transcript|PGSC0003DMT400058614|protein_coding|2/2|c.-62G>A|||||62|,A|5_prime_UTR_variant|MODIFIER|PGSC0003DMG400022772|PGSC0003DMG400022772|transcript|PGSC0003DMT400058615|protein_coding|1/1|c.-62G>A|||||62|,A|upstream_gene_variant|MODIFIER|PGSC0003DMG400022773|PGSC0003DMG400022773|transcript|PGSC0003DMT400058616|protei…
1	375942	A	G	ANN=G|5_prime_UTR_premature_start_codon_gain_variant|LOW|PGSC0003DMG400022772|PGSC0003DMG400022772|transcript|PGSC0003DMT400058614|protein_coding|2/2|c.-47A>G||||||,G|5_prime_UTR_premature_start_codon_gain_variant|LOW|PGSC0003DMG400022772|PGSC0003DMG400022772|transcript|PGSC0003DMT400058615|protein_coding|1/1|c.-47A>G||||||,G|5_prime_UTR_variant|MODIFIER|PGSC0003DMG400022772|PGSC0003DMG400022772|…
1	375963	C	T	ANN=T|5_prime_UTR_premature_start_codon_gain_variant|LOW|PGSC0003DMG400022772|PGSC0003DMG400022772|transcript|PGSC0003DMT400058614|protein_coding|2/2|c.-26C>T||||||,T|5_prime_UTR_premature_start_codon_gain_variant|LOW|PGSC0003DMG400022772|PGSC0003DMG400022772|transcript|PGSC0003DMT400058615|protein_coding|1/1|c.-26C>T||||||,T|5_prime_UTR_variant|MODIFIER|PGSC0003DMG400022772|PGSC0003DMG400022772|…
1	375967	A	C	ANN=C|5_prime_UTR_variant|MODIFIER|PGSC0003DMG400022772|PGSC0003DMG400022772|transcript|PGSC0003DMT400058614|protein_coding|2/2|c.-22A>C|||||22|,C|5_prime_UTR_variant|MODIFIER|PGSC0003DMG400022772|PGSC0003DMG400022772|transcript|PGSC0003DMT400058615|protein_coding|1/1|c.-22A>C|||||22|,C|upstream_gene_variant|MODIFIER|PGSC0003DMG400022773|PGSC0003DMG400022773|transcript|PGSC0003DMT400058616|protei…
1	375969	T	C	ANN=C|5_prime_UTR_variant|MODIFIER|PGSC0003DMG400022772|PGSC0003DMG400022772|transcript|PGSC0003DMT400058614|protein_coding|2/2|c.-20T>C|||||20|,C|5_prime_UTR_variant|MODIFIER|PGSC0003DMG400022772|PGSC0003DMG400022772|transcript|PGSC0003DMT400058615|protein_coding|1/1|c.-20T>C|||||20|,C|upstream_gene_variant|MODIFIER|PGSC0003DMG400022773|PGSC0003DMG400022773|transcript|PGSC0003DMT400058616|protei…
1	375971	C	T	ANN=T|5_prime_UTR_variant|MODIFIER|PGSC0003DMG400022772|PGSC0003DMG400022772|transcript|PGSC0003DMT400058614|protein_coding|2/2|c.-18C>T|||||18|,T|5_prime_UTR_variant|MODIFIER|PGSC0003DMG400022772|PGSC0003DMG400022772|transcript|PGSC0003DMT400058615|protein_coding|1/1|c.-18C>T|||||18|,T|upstream_gene_variant|MODIFIER|PGSC0003DMG400022773|PGSC0003DMG400022773|transcript|PGSC0003DMT400058616|protei…
1	376153	G	A	ANN=A|synonymous_variant|LOW|PGSC0003DMG400022772|PGSC0003DMG400022772|transcript|PGSC0003DMT400058614|protein_coding|2/2|c.165G>A|p.Ser55Ser|455/1316|165/753|55/250||,A|synonymous_variant|LOW|PGSC0003DMG400022772|PGSC0003DMG400022772|transcript|PGSC0003DMT400058615|protein_coding|1/1|c.165G>A|p.Ser55Ser|970/1816|165/753|55/250||,A|upstream_gene_variant|MODIFIER|PGSC0003DMG400022773|PGSC0003DMG40…
1	376158	T	C	ANN=C|missense_variant|MODERATE|PGSC0003DMG400022772|PGSC0003DMG400022772|transcript|PGSC0003DMT400058614|protein_coding|2/2|c.170T>C|p.Leu57Pro|460/1316|170/753|57/250||,C|missense_variant|MODERATE|PGSC0003DMG400022772|PGSC0003DMG400022772|transcript|PGSC0003DMT400058615|protein_coding|1/1|c.170T>C|p.Leu57Pro|975/1816|170/753|57/250||,C|upstream_gene_variant|MODIFIER|PGSC0003DMG400022773|PGSC000…
1	376192	C	T	ANN=T|synonymous_variant|LOW|PGSC0003DMG400022772|PGSC0003DMG400022772|transcript|PGSC0003DMT400058614|protein_coding|2/2|c.204C>T|p.Ser68Ser|494/1316|204/753|68/250||,T|synonymous_variant|LOW|PGSC0003DMG400022772|PGSC0003DMG400022772|transcript|PGSC0003DMT400058615|protein_coding|1/1|c.204C>T|p.Ser68Ser|1009/1816|204/753|68/250||,T|upstream_gene_variant|MODIFIER|PGSC0003DMG400022773|PGSC0003DMG4…
1	376202	C	A	ANN=A|missense_variant|MODERATE|PGSC0003DMG400022772|PGSC0003DMG400022772|transcript|PGSC0003DMT400058614|protein_coding|2/2|c.214C>A|p.Pro72Thr|504/1316|214/753|72/250||,A|missense_variant|MODERATE|PGSC0003DMG400022772|PGSC0003DMG400022772|transcript|PGSC0003DMT400058615|protein_coding|1/1|c.214C>A|p.Pro72Thr|1019/1816|214/753|72/250||,A|upstream_gene_variant|MODIFIER|PGSC0003DMG400022773|PGSC00…
1	376204	C	T	ANN=T|synonymous_variant|LOW|PGSC0003DMG400022772|PGSC0003DMG400022772|transcript|PGSC0003DMT400058614|protein_coding|2/2|c.216C>T|p.Pro72Pro|506/1316|216/753|72/250||,T|synonymous_variant|LOW|PGSC0003DMG400022772|PGSC0003DMG400022772|transcript|PGSC0003DMT400058615|protein_coding|1/1|c.216C>T|p.Pro72Pro|1021/1816|216/753|72/250||,T|upstream_gene_variant|MODIFIER|PGSC0003DMG400022773|PGSC0003DMG4…
1	376209	C	T	ANN=T|missense_variant|MODERATE|PGSC0003DMG400022772|PGSC0003DMG400022772|transcript|PGSC0003DMT400058614|protein_coding|2/2|c.221C>T|p.Ser74Leu|511/1316|221/753|74/250||,T|missense_variant|MODERATE|PGSC0003DMG400022772|PGSC0003DMG400022772|transcript|PGSC0003DMT400058615|protein_coding|1/1|c.221C>T|p.Ser74Leu|1026/1816|221/753|74/250||,T|upstream_gene_variant|MODIFIER|PGSC0003DMG400022773|PGSC00…
1	376215	G	A	ANN=A|missense_variant|MODERATE|PGSC0003DMG400022772|PGSC0003DMG400022772|transcript|PGSC0003DMT400058614|protein_coding|2/2|c.227G>A|p.Gly76Glu|517/1316|227/753|76/250||,A|missense_variant|MODERATE|PGSC0003DMG400022772|PGSC0003DMG400022772|transcript|PGSC0003DMT400058615|protein_coding|1/1|c.227G>A|p.Gly76Glu|1032/1816|227/753|76/250||,A|upstream_gene_variant|MODIFIER|PGSC0003DMG400022773|PGSC00…
1	376216	A	C	ANN=C|synonymous_variant|LOW|PGSC0003DMG400022772|PGSC0003DMG400022772|transcript|PGSC0003DMT400058614|protein_coding|2/2|c.228A>C|p.Gly76Gly|518/1316|228/753|76/250||,C|synonymous_variant|LOW|PGSC0003DMG400022772|PGSC0003DMG400022772|transcript|PGSC0003DMT400058615|protein_coding|1/1|c.228A>C|p.Gly76Gly|1033/1816|228/753|76/250||,C|upstream_gene_variant|MODIFIER|PGSC0003DMG400022773|PGSC0003DMG4…
1	376222	C	T	ANN=T|synonymous_variant|LOW|PGSC0003DMG400022772|PGSC0003DMG400022772|transcript|PGSC0003DMT400058614|protein_coding|2/2|c.234C>T|p.Pro78Pro|524/1316|234/753|78/250||,T|synonymous_variant|LOW|PGSC0003DMG400022772|PGSC0003DMG400022772|transcript|PGSC0003DMT400058615|protein_coding|1/1|c.234C>T|p.Pro78Pro|1039/1816|234/753|78/250||,T|upstream_gene_variant|MODIFIER|PGSC0003DMG400022773|PGSC0003DMG4…
1	376336	A	G	ANN=G|synonymous_variant|LOW|PGSC0003DMG400022772|PGSC0003DMG400022772|transcript|PGSC0003DMT400058614|protein_coding|2/2|c.348A>G|p.Gln116Gln|638/1316|348/753|116/250||,G|synonymous_variant|LOW|PGSC0003DMG400022772|PGSC0003DMG400022772|transcript|PGSC0003DMT400058615|protein_coding|1/1|c.348A>G|p.Gln116Gln|1153/1816|348/753|116/250||,G|upstream_gene_variant|MODIFIER|PGSC0003DMG400022773|PGSC0003…
1	376405	C	T	ANN=T|synonymous_variant|LOW|PGSC0003DMG400022772|PGSC0003DMG400022772|transcript|PGSC0003DMT400058614|protein_coding|2/2|c.417C>T|p.Tyr139Tyr|707/1316|417/753|139/250||,T|synonymous_variant|LOW|PGSC0003DMG400022772|PGSC0003DMG400022772|transcript|PGSC0003DMT400058615|protein_coding|1/1|c.417C>T|p.Tyr139Tyr|1222/1816|417/753|139/250||,T|upstream_gene_variant|MODIFIER|PGSC0003DMG400022773|PGSC0003…
1	376435	C	A	ANN=A|synonymous_variant|LOW|PGSC0003DMG400022772|PGSC0003DMG400022772|transcript|PGSC0003DMT400058614|protein_coding|2/2|c.447C>A|p.Gly149Gly|737/1316|447/753|149/250||,A|synonymous_variant|LOW|PGSC0003DMG400022772|PGSC0003DMG400022772|transcript|PGSC0003DMT400058615|protein_coding|1/1|c.447C>A|p.Gly149Gly|1252/1816|447/753|149/250||,A|upstream_gene_variant|MODIFIER|PGSC0003DMG400022773|PGSC0003…
1	376470	C	G	ANN=G|missense_variant|MODERATE|PGSC0003DMG400022772|PGSC0003DMG400022772|transcript|PGSC0003DMT400058614|protein_coding|2/2|c.482C>G|p.Ala161Gly|772/1316|482/753|161/250||,G|missense_variant|MODERATE|PGSC0003DMG400022772|PGSC0003DMG400022772|transcript|PGSC0003DMT400058615|protein_coding|1/1|c.482C>G|p.Ala161Gly|1287/1816|482/753|161/250||,G|upstream_gene_variant|MODIFIER|PGSC0003DMG400022773|PG…
1	376475	A	G	ANN=G|missense_variant|MODERATE|PGSC0003DMG400022772|PGSC0003DMG400022772|transcript|PGSC0003DMT400058614|protein_coding|2/2|c.487A>G|p.Met163Val|777/1316|487/753|163/250||,G|missense_variant|MODERATE|PGSC0003DMG400022772|PGSC0003DMG400022772|transcript|PGSC0003DMT400058615|protein_coding|1/1|c.487A>G|p.Met163Val|1292/1816|487/753|163/250||,G|upstream_gene_variant|MODIFIER|PGSC0003DMG400022773|PG…
1	376485	A	G	ANN=G|missense_variant|MODERATE|PGSC0003DMG400022772|PGSC0003DMG400022772|transcript|PGSC0003DMT400058614|protein_coding|2/2|c.497A>G|p.His166Arg|787/1316|497/753|166/250||,G|missense_variant|MODERATE|PGSC0003DMG400022772|PGSC0003DMG400022772|transcript|PGSC0003DMT400058615|protein_coding|1/1|c.497A>G|p.His166Arg|1302/1816|497/753|166/250||,G|upstream_gene_variant|MODIFIER|PGSC0003DMG400022773|PG…
1	376507	A	G	ANN=G|synonymous_variant|LOW|PGSC0003DMG400022772|PGSC0003DMG400022772|transcript|PGSC0003DMT400058614|protein_coding|2/2|c.519A>G|p.Arg173Arg|809/1316|519/753|173/250||,G|synonymous_variant|LOW|PGSC0003DMG400022772|PGSC0003DMG400022772|transcript|PGSC0003DMT400058615|protein_coding|1/1|c.519A>G|p.Arg173Arg|1324/1816|519/753|173/250||,G|upstream_gene_variant|MODIFIER|PGSC0003DMG400022773|PGSC0003…
1	376536	G	A	ANN=A|missense_variant|MODERATE|PGSC0003DMG400022772|PGSC0003DMG400022772|transcript|PGSC0003DMT400058614|protein_coding|2/2|c.548G>A|p.Arg183Lys|838/1316|548/753|183/250||,A|missense_variant|MODERATE|PGSC0003DMG400022772|PGSC0003DMG400022772|transcript|PGSC0003DMT400058615|protein_coding|1/1|c.548G>A|p.Arg183Lys|1353/1816|548/753|183/250||,A|upstream_gene_variant|MODIFIER|PGSC0003DMG400022773|PG…
1	376540	C	T	ANN=T|synonymous_variant|LOW|PGSC0003DMG400022772|PGSC0003DMG400022772|transcript|PGSC0003DMT400058614|protein_coding|2/2|c.552C>T|p.Phe184Phe|842/1316|552/753|184/250||,T|synonymous_variant|LOW|PGSC0003DMG400022772|PGSC0003DMG400022772|transcript|PGSC0003DMT400058615|protein_coding|1/1|c.552C>T|p.Phe184Phe|1357/1816|552/753|184/250||,T|upstream_gene_variant|MODIFIER|PGSC0003DMG400022773|PGSC0003…
1	376630	T	C	ANN=C|synonymous_variant|LOW|PGSC0003DMG400022772|PGSC0003DMG400022772|transcript|PGSC0003DMT400058614|protein_coding|2/2|c.642T>C|p.Val214Val|932/1316|642/753|214/250||,C|synonymous_variant|LOW|PGSC0003DMG400022772|PGSC0003DMG400022772|transcript|PGSC0003DMT400058615|protein_coding|1/1|c.642T>C|p.Val214Val|1447/1816|642/753|214/250||,C|upstream_gene_variant|MODIFIER|PGSC0003DMG400022773|PGSC0003…
1	376707	A	T	ANN=T|missense_variant|MODERATE|PGSC0003DMG400022772|PGSC0003DMG400022772|transcript|PGSC0003DMT400058614|protein_coding|2/2|c.719A>T|p.Gln240Leu|1009/1316|719/753|240/250||,T|missense_variant|MODERATE|PGSC0003DMG400022772|PGSC0003DMG400022772|transcript|PGSC0003DMT400058615|protein_coding|1/1|c.719A>T|p.Gln240Leu|1524/1816|719/753|240/250||,T|upstream_gene_variant|MODIFIER|PGSC0003DMG400022773|P…
1	376720	A	T	ANN=T|synonymous_variant|LOW|PGSC0003DMG400022772|PGSC0003DMG400022772|transcript|PGSC0003DMT400058614|protein_coding|2/2|c.732A>T|p.Pro244Pro|1022/1316|732/753|244/250||,T|synonymous_variant|LOW|PGSC0003DMG400022772|PGSC0003DMG400022772|transcript|PGSC0003DMT400058615|protein_coding|1/1|c.732A>T|p.Pro244Pro|1537/1816|732/753|244/250||,T|upstream_gene_variant|MODIFIER|PGSC0003DMG400022773|PGSC000…
1	376746	G	C	ANN=C|3_prime_UTR_variant|MODIFIER|PGSC0003DMG400022772|PGSC0003DMG400022772|transcript|PGSC0003DMT400058614|protein_coding|2/2|c.*5G>C|||||5|,C|3_prime_UTR_variant|MODIFIER|PGSC0003DMG400022772|PGSC0003DMG400022772|transcript|PGSC0003DMT400058615|protein_coding|1/1|c.*5G>C|||||5|,C|upstream_gene_variant|MODIFIER|PGSC0003DMG400022773|PGSC0003DMG400022773|transcript|PGSC0003DMT400058616|protein_co…
1	376775	G	A	ANN=A|3_prime_UTR_variant|MODIFIER|PGSC0003DMG400022772|PGSC0003DMG400022772|transcript|PGSC0003DMT400058614|protein_coding|2/2|c.*34G>A|||||34|,A|3_prime_UTR_variant|MODIFIER|PGSC0003DMG400022772|PGSC0003DMG400022772|transcript|PGSC0003DMT400058615|protein_coding|1/1|c.*34G>A|||||34|,A|upstream_gene_variant|MODIFIER|PGSC0003DMG400022773|PGSC0003DMG400022773|transcript|PGSC0003DMT400058616|protei…
1	376787	T	C	ANN=C|3_prime_UTR_variant|MODIFIER|PGSC0003DMG400022772|PGSC0003DMG400022772|transcript|PGSC0003DMT400058614|protein_coding|2/2|c.*46T>C|||||46|,C|3_prime_UTR_variant|MODIFIER|PGSC0003DMG400022772|PGSC0003DMG400022772|transcript|PGSC0003DMT400058615|protein_coding|1/1|c.*46T>C|||||46|,C|upstream_gene_variant|MODIFIER|PGSC0003DMG400022773|PGSC0003DMG400022773|transcript|PGSC0003DMT400058616|protei…
1	376807	G	A	ANN=A|3_prime_UTR_variant|MODIFIER|PGSC0003DMG400022772|PGSC0003DMG400022772|transcript|PGSC0003DMT400058614|protein_coding|2/2|c.*66G>A|||||66|,A|3_prime_UTR_variant|MODIFIER|PGSC0003DMG400022772|PGSC0003DMG400022772|transcript|PGSC0003DMT400058615|protein_coding|1/1|c.*66G>A|||||66|,A|upstream_gene_variant|MODIFIER|PGSC0003DMG400022773|PGSC0003DMG400022773|transcript|PGSC0003DMT400058616|protei…
1	376824	A	C	ANN=C|3_prime_UTR_variant|MODIFIER|PGSC0003DMG400022772|PGSC0003DMG400022772|transcript|PGSC0003DMT400058614|protein_coding|2/2|c.*83A>C|||||83|,C|3_prime_UTR_variant|MODIFIER|PGSC0003DMG400022772|PGSC0003DMG400022772|transcript|PGSC0003DMT400058615|protein_coding|1/1|c.*83A>C|||||83|,C|upstream_gene_variant|MODIFIER|PGSC0003DMG400022773|PGSC0003DMG400022773|transcript|PGSC0003DMT400058616|protei…
1	376828	C	T	ANN=T|3_prime_UTR_variant|MODIFIER|PGSC0003DMG400022772|PGSC0003DMG400022772|transcript|PGSC0003DMT400058614|protein_coding|2/2|c.*87C>T|||||87|,T|3_prime_UTR_variant|MODIFIER|PGSC0003DMG400022772|PGSC0003DMG400022772|transcript|PGSC0003DMT400058615|protein_coding|1/1|c.*87C>T|||||87|,T|upstream_gene_variant|MODIFIER|PGSC0003DMG400022773|PGSC0003DMG400022773|transcript|PGSC0003DMT400058616|protei…
1	376829	A	G	ANN=G|3_prime_UTR_variant|MODIFIER|PGSC0003DMG400022772|PGSC0003DMG400022772|transcript|PGSC0003DMT400058614|protein_coding|2/2|c.*88A>G|||||88|,G|3_prime_UTR_variant|MODIFIER|PGSC0003DMG400022772|PGSC0003DMG400022772|transcript|PGSC0003DMT400058615|protein_coding|1/1|c.*88A>G|||||88|,G|upstream_gene_variant|MODIFIER|PGSC0003DMG400022773|PGSC0003DMG400022773|transcript|PGSC0003DMT400058616|protei…
1	405953	T	C	ANN=C|missense_variant|MODERATE|PGSC0003DMG400022775|PGSC0003DMG400022775|transcript|PGSC0003DMT400058621|protein_coding|1/1|c.901T>C|p.Ser301Pro|1013/1848|901/1356|301/451||,C|upstream_gene_variant|MODIFIER|PGSC0003DMG400022800|PGSC0003DMG400022800|transcript|PGSC0003DMT400058701|protein_coding||c.-4869A>G|||||4759|,C|upstream_gene_variant|MODIFIER|PGSC0003DMG400041999|PGSC0003DMG400041999|trans…
1	405962	T	C	ANN=C|missense_variant|MODERATE|PGSC0003DMG400022775|PGSC0003DMG400022775|transcript|PGSC0003DMT400058621|protein_coding|1/1|c.910T>C|p.Ser304Pro|1022/1848|910/1356|304/451||,C|upstream_gene_variant|MODIFIER|PGSC0003DMG400022800|PGSC0003DMG400022800|transcript|PGSC0003DMT400058701|protein_coding||c.-4878A>G|||||4768|,C|upstream_gene_variant|MODIFIER|PGSC0003DMG400041999|PGSC0003DMG400041999|trans…
1	406013	A	T	ANN=T|missense_variant|MODERATE|PGSC0003DMG400022775|PGSC0003DMG400022775|transcript|PGSC0003DMT400058621|protein_coding|1/1|c.961A>T|p.Ile321Leu|1073/1848|961/1356|321/451||,T|upstream_gene_variant|MODIFIER|PGSC0003DMG400022800|PGSC0003DMG400022800|transcript|PGSC0003DMT400058701|protein_coding||c.-4929T>A|||||4819|,T|upstream_gene_variant|MODIFIER|PGSC0003DMG400041999|PGSC0003DMG400041999|trans…
1	406072	T	A	ANN=A|synonymous_variant|LOW|PGSC0003DMG400022775|PGSC0003DMG400022775|transcript|PGSC0003DMT400058621|protein_coding|1/1|c.1020T>A|p.Ile340Ile|1132/1848|1020/1356|340/451||,A|upstream_gene_variant|MODIFIER|PGSC0003DMG400022800|PGSC0003DMG400022800|transcript|PGSC0003DMT400058701|protein_coding||c.-4988A>T|||||4878|,A|upstream_gene_variant|MODIFIER|PGSC0003DMG400041999|PGSC0003DMG400041999|transc…
1	406317	C	G	ANN=G|missense_variant|MODERATE|PGSC0003DMG400022775|PGSC0003DMG400022775|transcript|PGSC0003DMT400058621|protein_coding|1/1|c.1265C>G|p.Ala422Gly|1377/1848|1265/1356|422/451||,G|upstream_gene_variant|MODIFIER|PGSC0003DMG400041999|PGSC0003DMG400041999|transcript|PGSC0003DMT400092428|protein_coding||c.-2864C>G|||||2864|
1	406351	A	G	ANN=G|synonymous_variant|LOW|PGSC0003DMG400022775|PGSC0003DMG400022775|transcript|PGSC0003DMT400058621|protein_coding|1/1|c.1299A>G|p.Arg433Arg|1411/1848|1299/1356|433/451||,G|upstream_gene_variant|MODIFIER|PGSC0003DMG400041999|PGSC0003DMG400041999|transcript|PGSC0003DMT400092428|protein_coding||c.-2830A>G|||||2830|
1	434623	C	T	ANN=T|synonymous_variant|LOW|ATTPS6|PGSC0003DMG400022778|transcript|PGSC0003DMT400058627|protein_coding|2/4|c.1812C>T|p.Asp604Asp|2155/3271|1812/2574|604/857||,T|synonymous_variant|LOW|ATTPS6|PGSC0003DMG400022778|transcript|PGSC0003DMT400058626|protein_coding|2/3|c.1812C>T|p.Asp604Asp|2155/4254|1812/2304|604/767||,T|synonymous_variant|LOW|ATTPS6|PGSC0003DMG400022778|transcript|PGSC0003DMT40005862…
1	434749	G	A	ANN=A|synonymous_variant|LOW|ATTPS6|PGSC0003DMG400022778|transcript|PGSC0003DMT400058627|protein_coding|2/4|c.1938G>A|p.Arg646Arg|2281/3271|1938/2574|646/857||,A|synonymous_variant|LOW|ATTPS6|PGSC0003DMG400022778|transcript|PGSC0003DMT400058626|protein_coding|2/3|c.1938G>A|p.Arg646Arg|2281/4254|1938/2304|646/767||,A|synonymous_variant|LOW|ATTPS6|PGSC0003DMG400022778|transcript|PGSC0003DMT40005862…
1	434924	T	C	ANN=C|synonymous_variant|LOW|ATTPS6|PGSC0003DMG400022778|transcript|PGSC0003DMT400058627|protein_coding|3/4|c.2022T>C|p.Asp674Asp|2365/3271|2022/2574|674/857||,C|synonymous_variant|LOW|ATTPS6|PGSC0003DMG400022778|transcript|PGSC0003DMT400058626|protein_coding|3/3|c.2022T>C|p.Asp674Asp|2365/4254|2022/2304|674/767||,C|synonymous_variant|LOW|ATTPS6|PGSC0003DMG400022778|transcript|PGSC0003DMT40005862…
1	435080	C	T	ANN=T|synonymous_variant|LOW|ATTPS6|PGSC0003DMG400022778|transcript|PGSC0003DMT400058627|protein_coding|3/4|c.2178C>T|p.Phe726Phe|2521/3271|2178/2574|726/857||,T|synonymous_variant|LOW|ATTPS6|PGSC0003DMG400022778|transcript|PGSC0003DMT400058626|protein_coding|3/3|c.2178C>T|p.Phe726Phe|2521/4254|2178/2304|726/767||,T|synonymous_variant|LOW|ATTPS6|PGSC0003DMG400022778|transcript|PGSC0003DMT40005862…
1	435095	T	A	ANN=A|synonymous_variant|LOW|ATTPS6|PGSC0003DMG400022778|transcript|PGSC0003DMT400058627|protein_coding|3/4|c.2193T>A|p.Ala731Ala|2536/3271|2193/2574|731/857||,A|synonymous_variant|LOW|ATTPS6|PGSC0003DMG400022778|transcript|PGSC0003DMT400058626|protein_coding|3/3|c.2193T>A|p.Ala731Ala|2536/4254|2193/2304|731/767||,A|synonymous_variant|LOW|ATTPS6|PGSC0003DMG400022778|transcript|PGSC0003DMT40005862…
1	435143	C	T	ANN=T|synonymous_variant|LOW|ATTPS6|PGSC0003DMG400022778|transcript|PGSC0003DMT400058627|protein_coding|3/4|c.2241C>T|p.Val747Val|2584/3271|2241/2574|747/857||,T|synonymous_variant|LOW|ATTPS6|PGSC0003DMG400022778|transcript|PGSC0003DMT400058626|protein_coding|3/3|c.2241C>T|p.Val747Val|2584/4254|2241/2304|747/767||,T|synonymous_variant|LOW|ATTPS6|PGSC0003DMG400022778|transcript|PGSC0003DMT40005862…
1	436258	A	T	ANN=T|synonymous_variant|LOW|ATTPS6|PGSC0003DMG400022778|transcript|PGSC0003DMT400058627|protein_coding|4/4|c.2379A>T|p.Arg793Arg|2722/3271|2379/2574|793/857||,T|synonymous_variant|LOW|ATTPS6|PGSC0003DMG400022778|transcript|PGSC0003DMT400058628|protein_coding|3/3|c.2379A>T|p.Arg793Arg|2705/3260|2379/2574|793/857||,T|3_prime_UTR_variant|MODIFIER|ATTPS6|PGSC0003DMG400022778|transcript|PGSC0003DMT40…
1	436440	T	C	ANN=C|missense_variant|MODERATE|ATTPS6|PGSC0003DMG400022778|transcript|PGSC0003DMT400058627|protein_coding|4/4|c.2561T>C|p.Leu854Ser|2904/3271|2561/2574|854/857||,C|missense_variant|MODERATE|ATTPS6|PGSC0003DMG400022778|transcript|PGSC0003DMT400058628|protein_coding|3/3|c.2561T>C|p.Leu854Ser|2887/3260|2561/2574|854/857||,C|3_prime_UTR_variant|MODIFIER|ATTPS6|PGSC0003DMG400022778|transcript|PGSC000…
1	436460	A	G	ANN=G|3_prime_UTR_variant|MODIFIER|ATTPS6|PGSC0003DMG400022778|transcript|PGSC0003DMT400058627|protein_coding|4/4|c.*7A>G|||||7|,G|3_prime_UTR_variant|MODIFIER|ATTPS6|PGSC0003DMG400022778|transcript|PGSC0003DMT400058626|protein_coding|3/3|c.*1254A>G|||||1254|,G|3_prime_UTR_variant|MODIFIER|ATTPS6|PGSC0003DMG400022778|transcript|PGSC0003DMT400058628|protein_coding|3/3|c.*7A>G|||||7|
1	436470	T	C	ANN=C|3_prime_UTR_variant|MODIFIER|ATTPS6|PGSC0003DMG400022778|transcript|PGSC0003DMT400058627|protein_coding|4/4|c.*17T>C|||||17|,C|3_prime_UTR_variant|MODIFIER|ATTPS6|PGSC0003DMG400022778|transcript|PGSC0003DMT400058626|protein_coding|3/3|c.*1264T>C|||||1264|,C|3_prime_UTR_variant|MODIFIER|ATTPS6|PGSC0003DMG400022778|transcript|PGSC0003DMT400058628|protein_coding|3/3|c.*17T>C|||||17|
1	436483	G	T	ANN=T|3_prime_UTR_variant|MODIFIER|ATTPS6|PGSC0003DMG400022778|transcript|PGSC0003DMT400058627|protein_coding|4/4|c.*30G>T|||||30|,T|3_prime_UTR_variant|MODIFIER|ATTPS6|PGSC0003DMG400022778|transcript|PGSC0003DMT400058626|protein_coding|3/3|c.*1277G>T|||||1277|,T|3_prime_UTR_variant|MODIFIER|ATTPS6|PGSC0003DMG400022778|transcript|PGSC0003DMT400058628|protein_coding|3/3|c.*30G>T|||||30|
1	436546	C	T	ANN=T|3_prime_UTR_variant|MODIFIER|ATTPS6|PGSC0003DMG400022778|transcript|PGSC0003DMT400058627|protein_coding|4/4|c.*93C>T|||||93|,T|3_prime_UTR_variant|MODIFIER|ATTPS6|PGSC0003DMG400022778|transcript|PGSC0003DMT400058626|protein_coding|3/3|c.*1340C>T|||||1340|,T|3_prime_UTR_variant|MODIFIER|ATTPS6|PGSC0003DMG400022778|transcript|PGSC0003DMT400058628|protein_coding|3/3|c.*93C>T|||||93|
1	436572	C	T	ANN=T|3_prime_UTR_variant|MODIFIER|ATTPS6|PGSC0003DMG400022778|transcript|PGSC0003DMT400058627|protein_coding|4/4|c.*119C>T|||||119|,T|3_prime_UTR_variant|MODIFIER|ATTPS6|PGSC0003DMG400022778|transcript|PGSC0003DMT400058626|protein_coding|3/3|c.*1366C>T|||||1366|,T|3_prime_UTR_variant|MODIFIER|ATTPS6|PGSC0003DMG400022778|transcript|PGSC0003DMT400058628|protein_coding|3/3|c.*119C>T|||||119|
1	452304	G	T	ANN=T|synonymous_variant|LOW|PGSC0003DMG400022779|PGSC0003DMG400022779|transcript|PGSC0003DMT400058629|protein_coding|8/8|c.1638G>T|p.Pro546Pro|1828/2273|1638/1800|546/599||,T|upstream_gene_variant|MODIFIER|PGSC0003DMG401022780|PGSC0003DMG401022780|transcript|PGSC0003DMT400058630|protein_coding||c.-1582G>T|||||1550|,T|upstream_gene_variant|MODIFIER|PGSC0003DMG402022780|PGSC0003DMG402022780|transc…
1	452523	A	T	ANN=T|3_prime_UTR_variant|MODIFIER|PGSC0003DMG400022779|PGSC0003DMG400022779|transcript|PGSC0003DMT400058629|protein_coding|8/8|c.*57A>T|||||57|,T|upstream_gene_variant|MODIFIER|PGSC0003DMG401022780|PGSC0003DMG401022780|transcript|PGSC0003DMT400058630|protein_coding||c.-1363A>T|||||1331|,T|upstream_gene_variant|MODIFIER|PGSC0003DMG402022780|PGSC0003DMG402022780|transcript|PGSC0003DMT400058631|pro…
1	452544	G	A	ANN=A|3_prime_UTR_variant|MODIFIER|PGSC0003DMG400022779|PGSC0003DMG400022779|transcript|PGSC0003DMT400058629|protein_coding|8/8|c.*78G>A|||||78|,A|upstream_gene_variant|MODIFIER|PGSC0003DMG401022780|PGSC0003DMG401022780|transcript|PGSC0003DMT400058630|protein_coding||c.-1342G>A|||||1310|,A|upstream_gene_variant|MODIFIER|PGSC0003DMG402022780|PGSC0003DMG402022780|transcript|PGSC0003DMT400058631|pro…
1	452582	A	G	ANN=G|3_prime_UTR_variant|MODIFIER|PGSC0003DMG400022779|PGSC0003DMG400022779|transcript|PGSC0003DMT400058629|protein_coding|8/8|c.*116A>G|||||116|,G|upstream_gene_variant|MODIFIER|PGSC0003DMG401022780|PGSC0003DMG401022780|transcript|PGSC0003DMT400058630|protein_coding||c.-1304A>G|||||1272|,G|upstream_gene_variant|MODIFIER|PGSC0003DMG402022780|PGSC0003DMG402022780|transcript|PGSC0003DMT400058631|p…
1	452584	C	T	ANN=T|3_prime_UTR_variant|MODIFIER|PGSC0003DMG400022779|PGSC0003DMG400022779|transcript|PGSC0003DMT400058629|protein_coding|8/8|c.*118C>T|||||118|,T|upstream_gene_variant|MODIFIER|PGSC0003DMG401022780|PGSC0003DMG401022780|transcript|PGSC0003DMT400058630|protein_coding||c.-1302C>T|||||1270|,T|upstream_gene_variant|MODIFIER|PGSC0003DMG402022780|PGSC0003DMG402022780|transcript|PGSC0003DMT400058631|p…
1	452594	A	G	ANN=G|3_prime_UTR_variant|MODIFIER|PGSC0003DMG400022779|PGSC0003DMG400022779|transcript|PGSC0003DMT400058629|protein_coding|8/8|c.*128A>G|||||128|,G|upstream_gene_variant|MODIFIER|PGSC0003DMG401022780|PGSC0003DMG401022780|transcript|PGSC0003DMT400058630|protein_coding||c.-1292A>G|||||1260|,G|upstream_gene_variant|MODIFIER|PGSC0003DMG402022780|PGSC0003DMG402022780|transcript|PGSC0003DMT400058631|p…
1	452602	A	G	ANN=G|3_prime_UTR_variant|MODIFIER|PGSC0003DMG400022779|PGSC0003DMG400022779|transcript|PGSC0003DMT400058629|protein_coding|8/8|c.*136A>G|||||136|,G|upstream_gene_variant|MODIFIER|PGSC0003DMG401022780|PGSC0003DMG401022780|transcript|PGSC0003DMT400058630|protein_coding||c.-1284A>G|||||1252|,G|upstream_gene_variant|MODIFIER|PGSC0003DMG402022780|PGSC0003DMG402022780|transcript|PGSC0003DMT400058631|p…
1	452705	A	C	ANN=C|3_prime_UTR_variant|MODIFIER|PGSC0003DMG400022779|PGSC0003DMG400022779|transcript|PGSC0003DMT400058629|protein_coding|8/8|c.*239A>C|||||239|,C|upstream_gene_variant|MODIFIER|PGSC0003DMG401022780|PGSC0003DMG401022780|transcript|PGSC0003DMT400058630|protein_coding||c.-1181A>C|||||1149|,C|upstream_gene_variant|MODIFIER|PGSC0003DMG402022780|PGSC0003DMG402022780|transcript|PGSC0003DMT400058631|p…
1	452713	A	G	ANN=G|3_prime_UTR_variant|MODIFIER|PGSC0003DMG400022779|PGSC0003DMG400022779|transcript|PGSC0003DMT400058629|protein_coding|8/8|c.*247A>G|||||247|,G|upstream_gene_variant|MODIFIER|PGSC0003DMG401022780|PGSC0003DMG401022780|transcript|PGSC0003DMT400058630|protein_coding||c.-1173A>G|||||1141|,G|upstream_gene_variant|MODIFIER|PGSC0003DMG402022780|PGSC0003DMG402022780|transcript|PGSC0003DMT400058631|p…
1	473095	C	T	ANN=T|synonymous_variant|LOW|PGSC0003DMG400022782|PGSC0003DMG400022782|transcript|PGSC0003DMT400058635|protein_coding|8/14|c.1122C>T|p.Phe374Phe|1122/1749|1122/1749|374/582||,T|synonymous_variant|LOW|PGSC0003DMG400022782|PGSC0003DMG400022782|transcript|PGSC0003DMT400058637|protein_coding|8/14|c.1017C>T|p.Phe339Phe|1387/2286|1017/1710|339/569||,T|synonymous_variant|LOW|PGSC0003DMG400022782|PGSC000…
1	473418	A	C	ANN=C|synonymous_variant|LOW|PGSC0003DMG400022782|PGSC0003DMG400022782|transcript|PGSC0003DMT400058635|protein_coding|9/14|c.1149A>C|p.Ser383Ser|1149/1749|1149/1749|383/582||,C|synonymous_variant|LOW|PGSC0003DMG400022782|PGSC0003DMG400022782|transcript|PGSC0003DMT400058637|protein_coding|9/14|c.1044A>C|p.Ser348Ser|1414/2286|1044/1710|348/569||,C|synonymous_variant|LOW|PGSC0003DMG400022782|PGSC000…
1	473661	A	G	ANN=G|synonymous_variant|LOW|PGSC0003DMG400022782|PGSC0003DMG400022782|transcript|PGSC0003DMT400058635|protein_coding|10/14|c.1305A>G|p.Ala435Ala|1305/1749|1305/1749|435/582||,G|synonymous_variant|LOW|PGSC0003DMG400022782|PGSC0003DMG400022782|transcript|PGSC0003DMT400058637|protein_coding|10/14|c.1200A>G|p.Ala400Ala|1570/2286|1200/1710|400/569||,G|synonymous_variant|LOW|PGSC0003DMG400022782|PGSC0…
1	473947	G	A	ANN=A|synonymous_variant|LOW|PGSC0003DMG400022782|PGSC0003DMG400022782|transcript|PGSC0003DMT400058635|protein_coding|11/14|c.1368G>A|p.Leu456Leu|1368/1749|1368/1749|456/582||,A|synonymous_variant|LOW|PGSC0003DMG400022782|PGSC0003DMG400022782|transcript|PGSC0003DMT400058637|protein_coding|11/14|c.1263G>A|p.Leu421Leu|1633/2286|1263/1710|421/569||,A|synonymous_variant|LOW|PGSC0003DMG400022782|PGSC0…
1	474763	A	G	ANN=G|missense_variant|MODERATE|PGSC0003DMG400022782|PGSC0003DMG400022782|transcript|PGSC0003DMT400058635|protein_coding|13/14|c.1535A>G|p.His512Arg|1535/1749|1535/1749|512/582||,G|missense_variant|MODERATE|PGSC0003DMG400022782|PGSC0003DMG400022782|transcript|PGSC0003DMT400058637|protein_coding|13/14|c.1496A>G|p.His499Arg|1866/2286|1496/1710|499/569||,G|missense_variant|MODERATE|PGSC0003DMG400022…
1	474806	C	A	ANN=A|synonymous_variant|LOW|PGSC0003DMG400022782|PGSC0003DMG400022782|transcript|PGSC0003DMT400058635|protein_coding|13/14|c.1578C>A|p.Ser526Ser|1578/1749|1578/1749|526/582||,A|synonymous_variant|LOW|PGSC0003DMG400022782|PGSC0003DMG400022782|transcript|PGSC0003DMT400058637|protein_coding|13/14|c.1539C>A|p.Ser513Ser|1909/2286|1539/1710|513/569||,A|synonymous_variant|LOW|PGSC0003DMG400022782|PGSC0…
1	474945	T	C	ANN=C|synonymous_variant|LOW|PGSC0003DMG400022782|PGSC0003DMG400022782|transcript|PGSC0003DMT400058635|protein_coding|14/14|c.1605T>C|p.Asn535Asn|1605/1749|1605/1749|535/582||,C|synonymous_variant|LOW|PGSC0003DMG400022782|PGSC0003DMG400022782|transcript|PGSC0003DMT400058637|protein_coding|14/14|c.1566T>C|p.Asn522Asn|1936/2286|1566/1710|522/569||,C|synonymous_variant|LOW|PGSC0003DMG400022782|PGSC0…
1	474993	C	T	ANN=T|synonymous_variant|LOW|PGSC0003DMG400022782|PGSC0003DMG400022782|transcript|PGSC0003DMT400058635|protein_coding|14/14|c.1653C>T|p.Phe551Phe|1653/1749|1653/1749|551/582||,T|synonymous_variant|LOW|PGSC0003DMG400022782|PGSC0003DMG400022782|transcript|PGSC0003DMT400058637|protein_coding|14/14|c.1614C>T|p.Phe538Phe|1984/2286|1614/1710|538/569||,T|synonymous_variant|LOW|PGSC0003DMG400022782|PGSC0…
1	475028	C	G	ANN=G|missense_variant|MODERATE|PGSC0003DMG400022782|PGSC0003DMG400022782|transcript|PGSC0003DMT400058635|protein_coding|14/14|c.1688C>G|p.Pro563Arg|1688/1749|1688/1749|563/582||,G|missense_variant|MODERATE|PGSC0003DMG400022782|PGSC0003DMG400022782|transcript|PGSC0003DMT400058637|protein_coding|14/14|c.1649C>G|p.Pro550Arg|2019/2286|1649/1710|550/569||,G|missense_variant|MODERATE|PGSC0003DMG400022…
1	475056	T	A	ANN=A|synonymous_variant|LOW|PGSC0003DMG400022782|PGSC0003DMG400022782|transcript|PGSC0003DMT400058635|protein_coding|14/14|c.1716T>A|p.Thr572Thr|1716/1749|1716/1749|572/582||,A|synonymous_variant|LOW|PGSC0003DMG400022782|PGSC0003DMG400022782|transcript|PGSC0003DMT400058637|protein_coding|14/14|c.1677T>A|p.Thr559Thr|2047/2286|1677/1710|559/569||,A|synonymous_variant|LOW|PGSC0003DMG400022782|PGSC0…
1	475077	G	A	ANN=A|synonymous_variant|LOW|PGSC0003DMG400022782|PGSC0003DMG400022782|transcript|PGSC0003DMT400058635|protein_coding|14/14|c.1737G>A|p.Thr579Thr|1737/1749|1737/1749|579/582||,A|synonymous_variant|LOW|PGSC0003DMG400022782|PGSC0003DMG400022782|transcript|PGSC0003DMT400058637|protein_coding|14/14|c.1698G>A|p.Thr566Thr|2068/2286|1698/1710|566/569||,A|synonymous_variant|LOW|PGSC0003DMG400022782|PGSC0…
1	475078	C	T	ANN=T|synonymous_variant|LOW|PGSC0003DMG400022782|PGSC0003DMG400022782|transcript|PGSC0003DMT400058635|protein_coding|14/14|c.1738C>T|p.Leu580Leu|1738/1749|1738/1749|580/582||,T|synonymous_variant|LOW|PGSC0003DMG400022782|PGSC0003DMG400022782|transcript|PGSC0003DMT400058637|protein_coding|14/14|c.1699C>T|p.Leu567Leu|2069/2286|1699/1710|567/569||,T|synonymous_variant|LOW|PGSC0003DMG400022782|PGSC0…
1	475098	C	T	ANN=T|3_prime_UTR_variant|MODIFIER|PGSC0003DMG400022782|PGSC0003DMG400022782|transcript|PGSC0003DMT400058637|protein_coding|14/14|c.*9C>T|||||9|,T|3_prime_UTR_variant|MODIFIER|PGSC0003DMG400022782|PGSC0003DMG400022782|transcript|PGSC0003DMT400058638|protein_coding|14/14|c.*9C>T|||||9|,T|downstream_gene_variant|MODIFIER|PGSC0003DMG400022782|PGSC0003DMG400022782|transcript|PGSC0003DMT400058635|prot…
1	475100	A	G	ANN=G|3_prime_UTR_variant|MODIFIER|PGSC0003DMG400022782|PGSC0003DMG400022782|transcript|PGSC0003DMT400058637|protein_coding|14/14|c.*11A>G|||||11|,G|3_prime_UTR_variant|MODIFIER|PGSC0003DMG400022782|PGSC0003DMG400022782|transcript|PGSC0003DMT400058638|protein_coding|14/14|c.*11A>G|||||11|,G|downstream_gene_variant|MODIFIER|PGSC0003DMG400022782|PGSC0003DMG400022782|transcript|PGSC0003DMT400058635|…
1	475101	T	A	ANN=A|3_prime_UTR_variant|MODIFIER|PGSC0003DMG400022782|PGSC0003DMG400022782|transcript|PGSC0003DMT400058637|protein_coding|14/14|c.*12T>A|||||12|,A|3_prime_UTR_variant|MODIFIER|PGSC0003DMG400022782|PGSC0003DMG400022782|transcript|PGSC0003DMT400058638|protein_coding|14/14|c.*12T>A|||||12|,A|downstream_gene_variant|MODIFIER|PGSC0003DMG400022782|PGSC0003DMG400022782|transcript|PGSC0003DMT400058635|…
1	478544	T	G	ANN=G|missense_variant|MODERATE|PGSC0003DMG400022796|PGSC0003DMG400022796|transcript|PGSC0003DMT400058680|protein_coding|5/7|c.911A>C|p.Glu304Ala|988/1505|911/1164|304/387||,G|upstream_gene_variant|MODIFIER|PGSC0003DMG400022783|PGSC0003DMG400022783|transcript|PGSC0003DMT400058639|protein_coding||c.-4798T>G|||||4798|,G|downstream_gene_variant|MODIFIER|PGSC0003DMG400022782|PGSC0003DMG400022782|tran…
1	480920	A	C	ANN=C|synonymous_variant|LOW|PGSC0003DMG400022796|PGSC0003DMG400022796|transcript|PGSC0003DMT400058680|protein_coding|1/7|c.534T>G|p.Ala178Ala|611/1505|534/1164|178/387||,C|upstream_gene_variant|MODIFIER|PGSC0003DMG400022783|PGSC0003DMG400022783|transcript|PGSC0003DMT400058639|protein_coding||c.-2422A>C|||||2422|
1	489531	C	T	ANN=T|missense_variant|MODERATE|PGSC0003DMG401022797|PGSC0003DMG401022797|transcript|PGSC0003DMT400058697|protein_coding|2/2|c.191G>A|p.Ser64Asn|2625/2833|191/198|64/65||,T|missense_variant|MODERATE|PGSC0003DMG401022797|PGSC0003DMG401022797|transcript|PGSC0003DMT400058694|protein_coding|6/6|c.716G>A|p.Ser239Asn|906/1114|716/723|239/240||,T|missense_variant|MODERATE|PGSC0003DMG401022797|PGSC0003DM…
1	489538	C	A	ANN=A|missense_variant|MODERATE|PGSC0003DMG401022797|PGSC0003DMG401022797|transcript|PGSC0003DMT400058697|protein_coding|2/2|c.184G>T|p.Ala62Ser|2618/2833|184/198|62/65||,A|missense_variant|MODERATE|PGSC0003DMG401022797|PGSC0003DMG401022797|transcript|PGSC0003DMT400058694|protein_coding|6/6|c.709G>T|p.Ala237Ser|899/1114|709/723|237/240||,A|missense_variant|MODERATE|PGSC0003DMG401022797|PGSC0003DM…
1	489610	G	T	ANN=T|synonymous_variant|LOW|PGSC0003DMG401022797|PGSC0003DMG401022797|transcript|PGSC0003DMT400058697|protein_coding|2/2|c.112C>A|p.Arg38Arg|2546/2833|112/198|38/65||,T|synonymous_variant|LOW|PGSC0003DMG401022797|PGSC0003DMG401022797|transcript|PGSC0003DMT400058694|protein_coding|6/6|c.637C>A|p.Arg213Arg|827/1114|637/723|213/240||,T|synonymous_variant|LOW|PGSC0003DMG401022797|PGSC0003DMG40102279…
1	489619	C	T	ANN=T|missense_variant|MODERATE|PGSC0003DMG401022797|PGSC0003DMG401022797|transcript|PGSC0003DMT400058697|protein_coding|2/2|c.103G>A|p.Glu35Lys|2537/2833|103/198|35/65||,T|missense_variant|MODERATE|PGSC0003DMG401022797|PGSC0003DMG401022797|transcript|PGSC0003DMT400058694|protein_coding|6/6|c.628G>A|p.Glu210Lys|818/1114|628/723|210/240||,T|missense_variant|MODERATE|PGSC0003DMG401022797|PGSC0003DM…
1	489626	T	C	ANN=C|synonymous_variant|LOW|PGSC0003DMG401022797|PGSC0003DMG401022797|transcript|PGSC0003DMT400058697|protein_coding|2/2|c.96A>G|p.Glu32Glu|2530/2833|96/198|32/65||,C|synonymous_variant|LOW|PGSC0003DMG401022797|PGSC0003DMG401022797|transcript|PGSC0003DMT400058694|protein_coding|6/6|c.621A>G|p.Glu207Glu|811/1114|621/723|207/240||,C|synonymous_variant|LOW|PGSC0003DMG401022797|PGSC0003DMG401022797|…
1	489840	T	C	ANN=C|missense_variant|MODERATE|PGSC0003DMG401022797|PGSC0003DMG401022797|transcript|PGSC0003DMT400058697|protein_coding|1/2|c.34A>G|p.Ile12Val|2468/2833|34/198|12/65||,C|missense_variant|MODERATE|PGSC0003DMG401022797|PGSC0003DMG401022797|transcript|PGSC0003DMT400058694|protein_coding|5/6|c.559A>G|p.Ile187Val|749/1114|559/723|187/240||,C|missense_variant|MODERATE|PGSC0003DMG401022797|PGSC0003DMG4…
1	489891	C	T	ANN=T|missense_variant|MODERATE|PGSC0003DMG401022797|PGSC0003DMG401022797|transcript|PGSC0003DMT400058694|protein_coding|5/6|c.508G>A|p.Ala170Thr|698/1114|508/723|170/240||,T|missense_variant|MODERATE|PGSC0003DMG401022797|PGSC0003DMG401022797|transcript|PGSC0003DMT400058690|protein_coding|5/6|c.508G>A|p.Ala170Thr|693/1109|508/723|170/240||,T|missense_variant|MODERATE|PGSC0003DMG401022797|PGSC0003…
1	490655	T	G	ANN=G|synonymous_variant|LOW|PGSC0003DMG403022797|PGSC0003DMG403022797|transcript|PGSC0003DMT400058685|protein_coding|4/5|c.462A>C|p.Ile154Ile|652/1832|462/606|154/201||,G|synonymous_variant|LOW|PGSC0003DMG401022797|PGSC0003DMG401022797|transcript|PGSC0003DMT400058694|protein_coding|4/6|c.462A>C|p.Ile154Ile|652/1114|462/723|154/240||,G|synonymous_variant|LOW|PGSC0003DMG401022797|PGSC0003DMG401022…
1	490673	A	C	ANN=C|synonymous_variant|LOW|PGSC0003DMG403022797|PGSC0003DMG403022797|transcript|PGSC0003DMT400058685|protein_coding|4/5|c.444T>G|p.Val148Val|634/1832|444/606|148/201||,C|synonymous_variant|LOW|PGSC0003DMG401022797|PGSC0003DMG401022797|transcript|PGSC0003DMT400058694|protein_coding|4/6|c.444T>G|p.Val148Val|634/1114|444/723|148/240||,C|synonymous_variant|LOW|PGSC0003DMG401022797|PGSC0003DMG401022…
1	490710	G	C	ANN=C|missense_variant|MODERATE|PGSC0003DMG403022797|PGSC0003DMG403022797|transcript|PGSC0003DMT400058685|protein_coding|4/5|c.407C>G|p.Ala136Gly|597/1832|407/606|136/201||,C|missense_variant|MODERATE|PGSC0003DMG401022797|PGSC0003DMG401022797|transcript|PGSC0003DMT400058694|protein_coding|4/6|c.407C>G|p.Ala136Gly|597/1114|407/723|136/240||,C|missense_variant|MODERATE|PGSC0003DMG401022797|PGSC0003…
1	490736	C	A	ANN=A|missense_variant|MODERATE|PGSC0003DMG403022797|PGSC0003DMG403022797|transcript|PGSC0003DMT400058685|protein_coding|4/5|c.381G>T|p.Arg127Ser|571/1832|381/606|127/201||,A|missense_variant|MODERATE|PGSC0003DMG401022797|PGSC0003DMG401022797|transcript|PGSC0003DMT400058694|protein_coding|4/6|c.381G>T|p.Arg127Ser|571/1114|381/723|127/240||,A|missense_variant|MODERATE|PGSC0003DMG401022797|PGSC0003…
1	490742	T	A	ANN=A|missense_variant|MODERATE|PGSC0003DMG403022797|PGSC0003DMG403022797|transcript|PGSC0003DMT400058685|protein_coding|4/5|c.375A>T|p.Lys125Asn|565/1832|375/606|125/201||,A|missense_variant|MODERATE|PGSC0003DMG401022797|PGSC0003DMG401022797|transcript|PGSC0003DMT400058694|protein_coding|4/6|c.375A>T|p.Lys125Asn|565/1114|375/723|125/240||,A|missense_variant|MODERATE|PGSC0003DMG401022797|PGSC0003…
1	490748	T	C	ANN=C|synonymous_variant|LOW|PGSC0003DMG403022797|PGSC0003DMG403022797|transcript|PGSC0003DMT400058685|protein_coding|4/5|c.369A>G|p.Ser123Ser|559/1832|369/606|123/201||,C|synonymous_variant|LOW|PGSC0003DMG401022797|PGSC0003DMG401022797|transcript|PGSC0003DMT400058694|protein_coding|4/6|c.369A>G|p.Ser123Ser|559/1114|369/723|123/240||,C|synonymous_variant|LOW|PGSC0003DMG401022797|PGSC0003DMG401022…
1	491094	A	G	ANN=G|synonymous_variant|LOW|PGSC0003DMG403022797|PGSC0003DMG403022797|transcript|PGSC0003DMT400058685|protein_coding|3/5|c.360T>C|p.Ile120Ile|550/1832|360/606|120/201||,G|synonymous_variant|LOW|PGSC0003DMG401022797|PGSC0003DMG401022797|transcript|PGSC0003DMT400058694|protein_coding|3/6|c.360T>C|p.Ile120Ile|550/1114|360/723|120/240||,G|synonymous_variant|LOW|PGSC0003DMG401022797|PGSC0003DMG401022…
1	491097	T	G	ANN=G|synonymous_variant|LOW|PGSC0003DMG403022797|PGSC0003DMG403022797|transcript|PGSC0003DMT400058685|protein_coding|3/5|c.357A>C|p.Thr119Thr|547/1832|357/606|119/201||,G|synonymous_variant|LOW|PGSC0003DMG401022797|PGSC0003DMG401022797|transcript|PGSC0003DMT400058694|protein_coding|3/6|c.357A>C|p.Thr119Thr|547/1114|357/723|119/240||,G|synonymous_variant|LOW|PGSC0003DMG401022797|PGSC0003DMG401022…
1	494092	T	C	ANN=C|3_prime_UTR_variant|MODIFIER|PGSC0003DMG401022797|PGSC0003DMG401022797|transcript|PGSC0003DMT400058688|protein_coding|6/6|c.*154A>G|||||154|,C|3_prime_UTR_variant|MODIFIER|PGSC0003DMG401022797|PGSC0003DMG401022797|transcript|PGSC0003DMT400058687|protein_coding|6/6|c.*154A>G|||||154|,C|3_prime_UTR_variant|MODIFIER|PGSC0003DMG401022797|PGSC0003DMG401022797|transcript|PGSC0003DMT400058686|prot…
1	494188	G	A	ANN=A|3_prime_UTR_variant|MODIFIER|PGSC0003DMG401022797|PGSC0003DMG401022797|transcript|PGSC0003DMT400058688|protein_coding|6/6|c.*58C>T|||||58|,A|3_prime_UTR_variant|MODIFIER|PGSC0003DMG401022797|PGSC0003DMG401022797|transcript|PGSC0003DMT400058687|protein_coding|6/6|c.*58C>T|||||58|,A|3_prime_UTR_variant|MODIFIER|PGSC0003DMG401022797|PGSC0003DMG401022797|transcript|PGSC0003DMT400058686|protein_…
1	494288	G	T	ANN=T|synonymous_variant|LOW|PGSC0003DMG402022797|PGSC0003DMG402022797|transcript|PGSC0003DMT400058682|protein_coding|7/7|c.810C>A|p.Arg270Arg|810/852|810/852|270/283||,T|synonymous_variant|LOW|PGSC0003DMG401022797|PGSC0003DMG401022797|transcript|PGSC0003DMT400058688|protein_coding|6/6|c.681C>A|p.Arg227Arg|866/1167|681/723|227/240||,T|synonymous_variant|LOW|PGSC0003DMG401022797|PGSC0003DMG4010227…
1	494553	G	T	ANN=T|missense_variant|MODERATE|PGSC0003DMG402022797|PGSC0003DMG402022797|transcript|PGSC0003DMT400058682|protein_coding|6/7|c.646C>A|p.Leu216Ile|646/852|646/852|216/283||,T|missense_variant|MODERATE|PGSC0003DMG401022797|PGSC0003DMG401022797|transcript|PGSC0003DMT400058688|protein_coding|5/6|c.517C>A|p.Leu173Ile|702/1167|517/723|173/240||,T|missense_variant|MODERATE|PGSC0003DMG401022797|PGSC0003D…
1	495286	C	A	ANN=A|missense_variant|MODERATE|PGSC0003DMG402022797|PGSC0003DMG402022797|transcript|PGSC0003DMT400058682|protein_coding|5/7|c.581G>T|p.Arg194Leu|581/852|581/852|194/283||,A|missense_variant|MODERATE|PGSC0003DMG401022797|PGSC0003DMG401022797|transcript|PGSC0003DMT400058690|protein_coding|4/6|c.452G>T|p.Arg151Leu|637/1109|452/723|151/240||,A|missense_variant|MODERATE|PGSC0003DMG401022797|PGSC0003D…
1	495308	T	A	ANN=A|missense_variant|MODERATE|PGSC0003DMG402022797|PGSC0003DMG402022797|transcript|PGSC0003DMT400058682|protein_coding|5/7|c.559A>T|p.Thr187Ser|559/852|559/852|187/283||,A|missense_variant|MODERATE|PGSC0003DMG401022797|PGSC0003DMG401022797|transcript|PGSC0003DMT400058690|protein_coding|4/6|c.430A>T|p.Thr144Ser|615/1109|430/723|144/240||,A|missense_variant|MODERATE|PGSC0003DMG401022797|PGSC0003D…
1	495317	G	T	ANN=T|missense_variant|MODERATE|PGSC0003DMG402022797|PGSC0003DMG402022797|transcript|PGSC0003DMT400058682|protein_coding|5/7|c.550C>A|p.Gln184Lys|550/852|550/852|184/283||,T|missense_variant|MODERATE|PGSC0003DMG401022797|PGSC0003DMG401022797|transcript|PGSC0003DMT400058690|protein_coding|4/6|c.421C>A|p.Gln141Lys|606/1109|421/723|141/240||,T|missense_variant|MODERATE|PGSC0003DMG401022797|PGSC0003D…
1	507332	C	T	ANN=T|missense_variant|MODERATE|PGSC0003DMG401022784|PGSC0003DMG401022784|transcript|PGSC0003DMT400058642|protein_coding|2/2|c.680C>T|p.Thr227Ile|680/1368|680/1368|227/455||,T|upstream_gene_variant|MODIFIER|PGSC0003DMG402022784|PGSC0003DMG402022784|transcript|PGSC0003DMT400058643|protein_coding||c.-723C>T|||||723|
1	507333	T	C	ANN=C|synonymous_variant|LOW|PGSC0003DMG401022784|PGSC0003DMG401022784|transcript|PGSC0003DMT400058642|protein_coding|2/2|c.681T>C|p.Thr227Thr|681/1368|681/1368|227/455||,C|upstream_gene_variant|MODIFIER|PGSC0003DMG402022784|PGSC0003DMG402022784|transcript|PGSC0003DMT400058643|protein_coding||c.-722T>C|||||722|
1	507342	C	T	ANN=T|synonymous_variant|LOW|PGSC0003DMG401022784|PGSC0003DMG401022784|transcript|PGSC0003DMT400058642|protein_coding|2/2|c.690C>T|p.Ile230Ile|690/1368|690/1368|230/455||,T|upstream_gene_variant|MODIFIER|PGSC0003DMG402022784|PGSC0003DMG402022784|transcript|PGSC0003DMT400058643|protein_coding||c.-713C>T|||||713|
1	507343	C	T	ANN=T|missense_variant|MODERATE|PGSC0003DMG401022784|PGSC0003DMG401022784|transcript|PGSC0003DMT400058642|protein_coding|2/2|c.691C>T|p.Pro231Ser|691/1368|691/1368|231/455||,T|upstream_gene_variant|MODIFIER|PGSC0003DMG402022784|PGSC0003DMG402022784|transcript|PGSC0003DMT400058643|protein_coding||c.-712C>T|||||712|
1	507536	T	G	ANN=G|missense_variant|MODERATE|PGSC0003DMG401022784|PGSC0003DMG401022784|transcript|PGSC0003DMT400058642|protein_coding|2/2|c.884T>G|p.Leu295Trp|884/1368|884/1368|295/455||,G|upstream_gene_variant|MODIFIER|PGSC0003DMG402022784|PGSC0003DMG402022784|transcript|PGSC0003DMT400058643|protein_coding||c.-519T>G|||||519|
1	507549	A	C	ANN=C|missense_variant|MODERATE|PGSC0003DMG401022784|PGSC0003DMG401022784|transcript|PGSC0003DMT400058642|protein_coding|2/2|c.897A>C|p.Gln299His|897/1368|897/1368|299/455||,C|upstream_gene_variant|MODIFIER|PGSC0003DMG402022784|PGSC0003DMG402022784|transcript|PGSC0003DMT400058643|protein_coding||c.-506A>C|||||506|
1	508321	C	G	ANN=G|missense_variant|MODERATE|PGSC0003DMG402022784|PGSC0003DMG402022784|transcript|PGSC0003DMT400058643|protein_coding|1/2|c.267C>G|p.His89Gln|267/813|267/813|89/270||,G|downstream_gene_variant|MODIFIER|PGSC0003DMG401022784|PGSC0003DMG401022784|transcript|PGSC0003DMT400058642|protein_coding||c.*301C>G|||||301|
1	512534	A	C	ANN=C|downstream_gene_variant|MODIFIER|PGSC0003DMG401022784|PGSC0003DMG401022784|transcript|PGSC0003DMT400058642|protein_coding||c.*4514A>C|||||4514|,C|downstream_gene_variant|MODIFIER|PGSC0003DMG402022784|PGSC0003DMG402022784|transcript|PGSC0003DMT400058643|protein_coding||c.*3552A>C|||||3552|,C|intergenic_region|MODIFIER|PGSC0003DMG402022784-PGSC0003DMG400022785|PGSC0003DMG402022784-PGSC0003DMG…
1	512542	A	T	ANN=T|downstream_gene_variant|MODIFIER|PGSC0003DMG401022784|PGSC0003DMG401022784|transcript|PGSC0003DMT400058642|protein_coding||c.*4522A>T|||||4522|,T|downstream_gene_variant|MODIFIER|PGSC0003DMG402022784|PGSC0003DMG402022784|transcript|PGSC0003DMT400058643|protein_coding||c.*3560A>T|||||3560|,T|intergenic_region|MODIFIER|PGSC0003DMG402022784-PGSC0003DMG400022785|PGSC0003DMG402022784-PGSC0003DMG…
1	512544	A	C	ANN=C|downstream_gene_variant|MODIFIER|PGSC0003DMG401022784|PGSC0003DMG401022784|transcript|PGSC0003DMT400058642|protein_coding||c.*4524A>C|||||4524|,C|downstream_gene_variant|MODIFIER|PGSC0003DMG402022784|PGSC0003DMG402022784|transcript|PGSC0003DMT400058643|protein_coding||c.*3562A>C|||||3562|,C|intergenic_region|MODIFIER|PGSC0003DMG402022784-PGSC0003DMG400022785|PGSC0003DMG402022784-PGSC0003DMG…
1	512545	T	A	ANN=A|downstream_gene_variant|MODIFIER|PGSC0003DMG401022784|PGSC0003DMG401022784|transcript|PGSC0003DMT400058642|protein_coding||c.*4525T>A|||||4525|,A|downstream_gene_variant|MODIFIER|PGSC0003DMG402022784|PGSC0003DMG402022784|transcript|PGSC0003DMT400058643|protein_coding||c.*3563T>A|||||3563|,A|intergenic_region|MODIFIER|PGSC0003DMG402022784-PGSC0003DMG400022785|PGSC0003DMG402022784-PGSC0003DMG…
1	512547	C	A	ANN=A|downstream_gene_variant|MODIFIER|PGSC0003DMG401022784|PGSC0003DMG401022784|transcript|PGSC0003DMT400058642|protein_coding||c.*4527C>A|||||4527|,A|downstream_gene_variant|MODIFIER|PGSC0003DMG402022784|PGSC0003DMG402022784|transcript|PGSC0003DMT400058643|protein_coding||c.*3565C>A|||||3565|,A|intergenic_region|MODIFIER|PGSC0003DMG402022784-PGSC0003DMG400022785|PGSC0003DMG402022784-PGSC0003DMG…
1	512548	T	C	ANN=C|downstream_gene_variant|MODIFIER|PGSC0003DMG401022784|PGSC0003DMG401022784|transcript|PGSC0003DMT400058642|protein_coding||c.*4528T>C|||||4528|,C|downstream_gene_variant|MODIFIER|PGSC0003DMG402022784|PGSC0003DMG402022784|transcript|PGSC0003DMT400058643|protein_coding||c.*3566T>C|||||3566|,C|intergenic_region|MODIFIER|PGSC0003DMG402022784-PGSC0003DMG400022785|PGSC0003DMG402022784-PGSC0003DMG…
1	512552	T	G	ANN=G|downstream_gene_variant|MODIFIER|PGSC0003DMG401022784|PGSC0003DMG401022784|transcript|PGSC0003DMT400058642|protein_coding||c.*4532T>G|||||4532|,G|downstream_gene_variant|MODIFIER|PGSC0003DMG402022784|PGSC0003DMG402022784|transcript|PGSC0003DMT400058643|protein_coding||c.*3570T>G|||||3570|,G|intergenic_region|MODIFIER|PGSC0003DMG402022784-PGSC0003DMG400022785|PGSC0003DMG402022784-PGSC0003DMG…
1	512558	G	C	ANN=C|downstream_gene_variant|MODIFIER|PGSC0003DMG401022784|PGSC0003DMG401022784|transcript|PGSC0003DMT400058642|protein_coding||c.*4538G>C|||||4538|,C|downstream_gene_variant|MODIFIER|PGSC0003DMG402022784|PGSC0003DMG402022784|transcript|PGSC0003DMT400058643|protein_coding||c.*3576G>C|||||3576|,C|intergenic_region|MODIFIER|PGSC0003DMG402022784-PGSC0003DMG400022785|PGSC0003DMG402022784-PGSC0003DMG…
1	512560	G	T	ANN=T|downstream_gene_variant|MODIFIER|PGSC0003DMG401022784|PGSC0003DMG401022784|transcript|PGSC0003DMT400058642|protein_coding||c.*4540G>T|||||4540|,T|downstream_gene_variant|MODIFIER|PGSC0003DMG402022784|PGSC0003DMG402022784|transcript|PGSC0003DMT400058643|protein_coding||c.*3578G>T|||||3578|,T|intergenic_region|MODIFIER|PGSC0003DMG402022784-PGSC0003DMG400022785|PGSC0003DMG402022784-PGSC0003DMG…
1	512713	A	G	ANN=G|downstream_gene_variant|MODIFIER|PGSC0003DMG401022784|PGSC0003DMG401022784|transcript|PGSC0003DMT400058642|protein_coding||c.*4693A>G|||||4693|,G|downstream_gene_variant|MODIFIER|PGSC0003DMG402022784|PGSC0003DMG402022784|transcript|PGSC0003DMT400058643|protein_coding||c.*3731A>G|||||3731|,G|intergenic_region|MODIFIER|PGSC0003DMG402022784-PGSC0003DMG400022785|PGSC0003DMG402022784-PGSC0003DMG…
1	512721	C	G	ANN=G|downstream_gene_variant|MODIFIER|PGSC0003DMG401022784|PGSC0003DMG401022784|transcript|PGSC0003DMT400058642|protein_coding||c.*4701C>G|||||4701|,G|downstream_gene_variant|MODIFIER|PGSC0003DMG402022784|PGSC0003DMG402022784|transcript|PGSC0003DMT400058643|protein_coding||c.*3739C>G|||||3739|,G|intergenic_region|MODIFIER|PGSC0003DMG402022784-PGSC0003DMG400022785|PGSC0003DMG402022784-PGSC0003DMG…
1	512730	T	A	ANN=A|downstream_gene_variant|MODIFIER|PGSC0003DMG401022784|PGSC0003DMG401022784|transcript|PGSC0003DMT400058642|protein_coding||c.*4710T>A|||||4710|,A|downstream_gene_variant|MODIFIER|PGSC0003DMG402022784|PGSC0003DMG402022784|transcript|PGSC0003DMT400058643|protein_coding||c.*3748T>A|||||3748|,A|intergenic_region|MODIFIER|PGSC0003DMG402022784-PGSC0003DMG400022785|PGSC0003DMG402022784-PGSC0003DMG…
1	512734	T	A	ANN=A|downstream_gene_variant|MODIFIER|PGSC0003DMG401022784|PGSC0003DMG401022784|transcript|PGSC0003DMT400058642|protein_coding||c.*4714T>A|||||4714|,A|downstream_gene_variant|MODIFIER|PGSC0003DMG402022784|PGSC0003DMG402022784|transcript|PGSC0003DMT400058643|protein_coding||c.*3752T>A|||||3752|,A|intergenic_region|MODIFIER|PGSC0003DMG402022784-PGSC0003DMG400022785|PGSC0003DMG402022784-PGSC0003DMG…
1	512756	C	T	ANN=T|downstream_gene_variant|MODIFIER|PGSC0003DMG401022784|PGSC0003DMG401022784|transcript|PGSC0003DMT400058642|protein_coding||c.*4736C>T|||||4736|,T|downstream_gene_variant|MODIFIER|PGSC0003DMG402022784|PGSC0003DMG402022784|transcript|PGSC0003DMT400058643|protein_coding||c.*3774C>T|||||3774|,T|intergenic_region|MODIFIER|PGSC0003DMG402022784-PGSC0003DMG400022785|PGSC0003DMG402022784-PGSC0003DMG…
1	512765	T	C	ANN=C|downstream_gene_variant|MODIFIER|PGSC0003DMG401022784|PGSC0003DMG401022784|transcript|PGSC0003DMT400058642|protein_coding||c.*4745T>C|||||4745|,C|downstream_gene_variant|MODIFIER|PGSC0003DMG402022784|PGSC0003DMG402022784|transcript|PGSC0003DMT400058643|protein_coding||c.*3783T>C|||||3783|,C|intergenic_region|MODIFIER|PGSC0003DMG402022784-PGSC0003DMG400022785|PGSC0003DMG402022784-PGSC0003DMG…
1	516523	A	G	ANN=G|upstream_gene_variant|MODIFIER|PGSC0003DMG400022785|PGSC0003DMG400022785|transcript|PGSC0003DMT400058647|protein_coding||c.-2883A>G|||||2883|,G|upstream_gene_variant|MODIFIER|PGSC0003DMG400022785|PGSC0003DMG400022785|transcript|PGSC0003DMT400058648|protein_coding||c.-5067A>G|||||4321|,G|intergenic_region|MODIFIER|PGSC0003DMG402022784-PGSC0003DMG400022785|PGSC0003DMG402022784-PGSC0003DMG4000…
1	516529	T	A	ANN=A|upstream_gene_variant|MODIFIER|PGSC0003DMG400022785|PGSC0003DMG400022785|transcript|PGSC0003DMT400058647|protein_coding||c.-2877T>A|||||2877|,A|upstream_gene_variant|MODIFIER|PGSC0003DMG400022785|PGSC0003DMG400022785|transcript|PGSC0003DMT400058648|protein_coding||c.-5061T>A|||||4315|,A|intergenic_region|MODIFIER|PGSC0003DMG402022784-PGSC0003DMG400022785|PGSC0003DMG402022784-PGSC0003DMG4000…
1	516543	C	G	ANN=G|upstream_gene_variant|MODIFIER|PGSC0003DMG400022785|PGSC0003DMG400022785|transcript|PGSC0003DMT400058647|protein_coding||c.-2863C>G|||||2863|,G|upstream_gene_variant|MODIFIER|PGSC0003DMG400022785|PGSC0003DMG400022785|transcript|PGSC0003DMT400058648|protein_coding||c.-5047C>G|||||4301|,G|intergenic_region|MODIFIER|PGSC0003DMG402022784-PGSC0003DMG400022785|PGSC0003DMG402022784-PGSC0003DMG4000…
1	516549	C	A	ANN=A|upstream_gene_variant|MODIFIER|PGSC0003DMG400022785|PGSC0003DMG400022785|transcript|PGSC0003DMT400058647|protein_coding||c.-2857C>A|||||2857|,A|upstream_gene_variant|MODIFIER|PGSC0003DMG400022785|PGSC0003DMG400022785|transcript|PGSC0003DMT400058648|protein_coding||c.-5041C>A|||||4295|,A|intergenic_region|MODIFIER|PGSC0003DMG402022784-PGSC0003DMG400022785|PGSC0003DMG402022784-PGSC0003DMG4000…
1	516563	G	T	ANN=T|upstream_gene_variant|MODIFIER|PGSC0003DMG400022785|PGSC0003DMG400022785|transcript|PGSC0003DMT400058647|protein_coding||c.-2843G>T|||||2843|,T|upstream_gene_variant|MODIFIER|PGSC0003DMG400022785|PGSC0003DMG400022785|transcript|PGSC0003DMT400058648|protein_coding||c.-5027G>T|||||4281|,T|intergenic_region|MODIFIER|PGSC0003DMG402022784-PGSC0003DMG400022785|PGSC0003DMG402022784-PGSC0003DMG4000…
1	516574	G	T	ANN=T|upstream_gene_variant|MODIFIER|PGSC0003DMG400022785|PGSC0003DMG400022785|transcript|PGSC0003DMT400058647|protein_coding||c.-2832G>T|||||2832|,T|upstream_gene_variant|MODIFIER|PGSC0003DMG400022785|PGSC0003DMG400022785|transcript|PGSC0003DMT400058648|protein_coding||c.-5016G>T|||||4270|,T|intergenic_region|MODIFIER|PGSC0003DMG402022784-PGSC0003DMG400022785|PGSC0003DMG402022784-PGSC0003DMG4000…
1	516604	G	T	ANN=T|upstream_gene_variant|MODIFIER|PGSC0003DMG400022785|PGSC0003DMG400022785|transcript|PGSC0003DMT400058647|protein_coding||c.-2802G>T|||||2802|,T|upstream_gene_variant|MODIFIER|PGSC0003DMG400022785|PGSC0003DMG400022785|transcript|PGSC0003DMT400058648|protein_coding||c.-4986G>T|||||4240|,T|intergenic_region|MODIFIER|PGSC0003DMG402022784-PGSC0003DMG400022785|PGSC0003DMG402022784-PGSC0003DMG4000…
1	516607	C	T	ANN=T|upstream_gene_variant|MODIFIER|PGSC0003DMG400022785|PGSC0003DMG400022785|transcript|PGSC0003DMT400058647|protein_coding||c.-2799C>T|||||2799|,T|upstream_gene_variant|MODIFIER|PGSC0003DMG400022785|PGSC0003DMG400022785|transcript|PGSC0003DMT400058648|protein_coding||c.-4983C>T|||||4237|,T|intergenic_region|MODIFIER|PGSC0003DMG402022784-PGSC0003DMG400022785|PGSC0003DMG402022784-PGSC0003DMG4000…
1	517022	C	G	ANN=G|upstream_gene_variant|MODIFIER|PGSC0003DMG400022785|PGSC0003DMG400022785|transcript|PGSC0003DMT400058647|protein_coding||c.-2384C>G|||||2384|,G|upstream_gene_variant|MODIFIER|PGSC0003DMG400022785|PGSC0003DMG400022785|transcript|PGSC0003DMT400058648|protein_coding||c.-4568C>G|||||3822|,G|intergenic_region|MODIFIER|PGSC0003DMG402022784-PGSC0003DMG400022785|PGSC0003DMG402022784-PGSC0003DMG4000…
1	517031	T	A	ANN=A|upstream_gene_variant|MODIFIER|PGSC0003DMG400022785|PGSC0003DMG400022785|transcript|PGSC0003DMT400058647|protein_coding||c.-2375T>A|||||2375|,A|upstream_gene_variant|MODIFIER|PGSC0003DMG400022785|PGSC0003DMG400022785|transcript|PGSC0003DMT400058648|protein_coding||c.-4559T>A|||||3813|,A|intergenic_region|MODIFIER|PGSC0003DMG402022784-PGSC0003DMG400022785|PGSC0003DMG402022784-PGSC0003DMG4000…
1	517035	A	G	ANN=G|upstream_gene_variant|MODIFIER|PGSC0003DMG400022785|PGSC0003DMG400022785|transcript|PGSC0003DMT400058647|protein_coding||c.-2371A>G|||||2371|,G|upstream_gene_variant|MODIFIER|PGSC0003DMG400022785|PGSC0003DMG400022785|transcript|PGSC0003DMT400058648|protein_coding||c.-4555A>G|||||3809|,G|intergenic_region|MODIFIER|PGSC0003DMG402022784-PGSC0003DMG400022785|PGSC0003DMG402022784-PGSC0003DMG4000…
1	517042	A	T	ANN=T|upstream_gene_variant|MODIFIER|PGSC0003DMG400022785|PGSC0003DMG400022785|transcript|PGSC0003DMT400058647|protein_coding||c.-2364A>T|||||2364|,T|upstream_gene_variant|MODIFIER|PGSC0003DMG400022785|PGSC0003DMG400022785|transcript|PGSC0003DMT400058648|protein_coding||c.-4548A>T|||||3802|,T|intergenic_region|MODIFIER|PGSC0003DMG402022784-PGSC0003DMG400022785|PGSC0003DMG402022784-PGSC0003DMG4000…
1	517057	C	T	ANN=T|upstream_gene_variant|MODIFIER|PGSC0003DMG400022785|PGSC0003DMG400022785|transcript|PGSC0003DMT400058647|protein_coding||c.-2349C>T|||||2349|,T|upstream_gene_variant|MODIFIER|PGSC0003DMG400022785|PGSC0003DMG400022785|transcript|PGSC0003DMT400058648|protein_coding||c.-4533C>T|||||3787|,T|intergenic_region|MODIFIER|PGSC0003DMG402022784-PGSC0003DMG400022785|PGSC0003DMG402022784-PGSC0003DMG4000…
1	517081	T	G	ANN=G|upstream_gene_variant|MODIFIER|PGSC0003DMG400022785|PGSC0003DMG400022785|transcript|PGSC0003DMT400058647|protein_coding||c.-2325T>G|||||2325|,G|upstream_gene_variant|MODIFIER|PGSC0003DMG400022785|PGSC0003DMG400022785|transcript|PGSC0003DMT400058648|protein_coding||c.-4509T>G|||||3763|,G|intergenic_region|MODIFIER|PGSC0003DMG402022784-PGSC0003DMG400022785|PGSC0003DMG402022784-PGSC0003DMG4000…
1	517082	C	A	ANN=A|upstream_gene_variant|MODIFIER|PGSC0003DMG400022785|PGSC0003DMG400022785|transcript|PGSC0003DMT400058647|protein_coding||c.-2324C>A|||||2324|,A|upstream_gene_variant|MODIFIER|PGSC0003DMG400022785|PGSC0003DMG400022785|transcript|PGSC0003DMT400058648|protein_coding||c.-4508C>A|||||3762|,A|intergenic_region|MODIFIER|PGSC0003DMG402022784-PGSC0003DMG400022785|PGSC0003DMG402022784-PGSC0003DMG4000…
1	517083	A	G	ANN=G|upstream_gene_variant|MODIFIER|PGSC0003DMG400022785|PGSC0003DMG400022785|transcript|PGSC0003DMT400058647|protein_coding||c.-2323A>G|||||2323|,G|upstream_gene_variant|MODIFIER|PGSC0003DMG400022785|PGSC0003DMG400022785|transcript|PGSC0003DMT400058648|protein_coding||c.-4507A>G|||||3761|,G|intergenic_region|MODIFIER|PGSC0003DMG402022784-PGSC0003DMG400022785|PGSC0003DMG402022784-PGSC0003DMG4000…
1	517085	T	C	ANN=C|upstream_gene_variant|MODIFIER|PGSC0003DMG400022785|PGSC0003DMG400022785|transcript|PGSC0003DMT400058647|protein_coding||c.-2321T>C|||||2321|,C|upstream_gene_variant|MODIFIER|PGSC0003DMG400022785|PGSC0003DMG400022785|transcript|PGSC0003DMT400058648|protein_coding||c.-4505T>C|||||3759|,C|intergenic_region|MODIFIER|PGSC0003DMG402022784-PGSC0003DMG400022785|PGSC0003DMG402022784-PGSC0003DMG4000…
1	517087	A	G	ANN=G|upstream_gene_variant|MODIFIER|PGSC0003DMG400022785|PGSC0003DMG400022785|transcript|PGSC0003DMT400058647|protein_coding||c.-2319A>G|||||2319|,G|upstream_gene_variant|MODIFIER|PGSC0003DMG400022785|PGSC0003DMG400022785|transcript|PGSC0003DMT400058648|protein_coding||c.-4503A>G|||||3757|,G|intergenic_region|MODIFIER|PGSC0003DMG402022784-PGSC0003DMG400022785|PGSC0003DMG402022784-PGSC0003DMG4000…
1	517112	C	A	ANN=A|upstream_gene_variant|MODIFIER|PGSC0003DMG400022785|PGSC0003DMG400022785|transcript|PGSC0003DMT400058647|protein_coding||c.-2294C>A|||||2294|,A|upstream_gene_variant|MODIFIER|PGSC0003DMG400022785|PGSC0003DMG400022785|transcript|PGSC0003DMT400058648|protein_coding||c.-4478C>A|||||3732|,A|intergenic_region|MODIFIER|PGSC0003DMG402022784-PGSC0003DMG400022785|PGSC0003DMG402022784-PGSC0003DMG4000…
1	517127	G	A	ANN=A|upstream_gene_variant|MODIFIER|PGSC0003DMG400022785|PGSC0003DMG400022785|transcript|PGSC0003DMT400058647|protein_coding||c.-2279G>A|||||2279|,A|upstream_gene_variant|MODIFIER|PGSC0003DMG400022785|PGSC0003DMG400022785|transcript|PGSC0003DMT400058648|protein_coding||c.-4463G>A|||||3717|,A|intergenic_region|MODIFIER|PGSC0003DMG402022784-PGSC0003DMG400022785|PGSC0003DMG402022784-PGSC0003DMG4000…
1	517136	A	C	ANN=C|upstream_gene_variant|MODIFIER|PGSC0003DMG400022785|PGSC0003DMG400022785|transcript|PGSC0003DMT400058647|protein_coding||c.-2270A>C|||||2270|,C|upstream_gene_variant|MODIFIER|PGSC0003DMG400022785|PGSC0003DMG400022785|transcript|PGSC0003DMT400058648|protein_coding||c.-4454A>C|||||3708|,C|intergenic_region|MODIFIER|PGSC0003DMG402022784-PGSC0003DMG400022785|PGSC0003DMG402022784-PGSC0003DMG4000…
1	517156	T	A	ANN=A|upstream_gene_variant|MODIFIER|PGSC0003DMG400022785|PGSC0003DMG400022785|transcript|PGSC0003DMT400058647|protein_coding||c.-2250T>A|||||2250|,A|upstream_gene_variant|MODIFIER|PGSC0003DMG400022785|PGSC0003DMG400022785|transcript|PGSC0003DMT400058648|protein_coding||c.-4434T>A|||||3688|,A|intergenic_region|MODIFIER|PGSC0003DMG402022784-PGSC0003DMG400022785|PGSC0003DMG402022784-PGSC0003DMG4000…
1	517158	A	G	ANN=G|upstream_gene_variant|MODIFIER|PGSC0003DMG400022785|PGSC0003DMG400022785|transcript|PGSC0003DMT400058647|protein_coding||c.-2248A>G|||||2248|,G|upstream_gene_variant|MODIFIER|PGSC0003DMG400022785|PGSC0003DMG400022785|transcript|PGSC0003DMT400058648|protein_coding||c.-4432A>G|||||3686|,G|intergenic_region|MODIFIER|PGSC0003DMG402022784-PGSC0003DMG400022785|PGSC0003DMG402022784-PGSC0003DMG4000…
1	517203	T	G	ANN=G|upstream_gene_variant|MODIFIER|PGSC0003DMG400022785|PGSC0003DMG400022785|transcript|PGSC0003DMT400058647|protein_coding||c.-2203T>G|||||2203|,G|upstream_gene_variant|MODIFIER|PGSC0003DMG400022785|PGSC0003DMG400022785|transcript|PGSC0003DMT400058648|protein_coding||c.-4387T>G|||||3641|,G|intergenic_region|MODIFIER|PGSC0003DMG402022784-PGSC0003DMG400022785|PGSC0003DMG402022784-PGSC0003DMG4000…
1	517226	C	T	ANN=T|upstream_gene_variant|MODIFIER|PGSC0003DMG400022785|PGSC0003DMG400022785|transcript|PGSC0003DMT400058647|protein_coding||c.-2180C>T|||||2180|,T|upstream_gene_variant|MODIFIER|PGSC0003DMG400022785|PGSC0003DMG400022785|transcript|PGSC0003DMT400058648|protein_coding||c.-4364C>T|||||3618|,T|intergenic_region|MODIFIER|PGSC0003DMG402022784-PGSC0003DMG400022785|PGSC0003DMG402022784-PGSC0003DMG4000…
1	534512	T	C	ANN=C|synonymous_variant|LOW|ADO3|PGSC0003DMG400019971|transcript|PGSC0003DMT400051416|protein_coding|2/2|c.336T>C|p.Arg112Arg|371/2239|336/1905|112/634||,C|downstream_gene_variant|MODIFIER|ADL1C|PGSC0003DMG400019972|transcript|PGSC0003DMT400051417|protein_coding||c.*2374A>G|||||2374|,C|downstream_gene_variant|MODIFIER|ADL1C|PGSC0003DMG400019972|transcript|PGSC0003DMT400051418|protein_coding||c.*…
1	534626	A	C	ANN=C|synonymous_variant|LOW|ADO3|PGSC0003DMG400019971|transcript|PGSC0003DMT400051416|protein_coding|2/2|c.450A>C|p.Thr150Thr|485/2239|450/1905|150/634||,C|downstream_gene_variant|MODIFIER|ADL1C|PGSC0003DMG400019972|transcript|PGSC0003DMT400051417|protein_coding||c.*2260T>G|||||2260|,C|downstream_gene_variant|MODIFIER|ADL1C|PGSC0003DMG400019972|transcript|PGSC0003DMT400051418|protein_coding||c.*…
1	534935	C	T	ANN=T|synonymous_variant|LOW|ADO3|PGSC0003DMG400019971|transcript|PGSC0003DMT400051416|protein_coding|2/2|c.759C>T|p.Arg253Arg|794/2239|759/1905|253/634||,T|downstream_gene_variant|MODIFIER|ADL1C|PGSC0003DMG400019972|transcript|PGSC0003DMT400051417|protein_coding||c.*1951G>A|||||1951|,T|downstream_gene_variant|MODIFIER|ADL1C|PGSC0003DMG400019972|transcript|PGSC0003DMT400051418|protein_coding||c.*…
1	535341	G	C	ANN=C|missense_variant|MODERATE|ADO3|PGSC0003DMG400019971|transcript|PGSC0003DMT400051416|protein_coding|2/2|c.1165G>C|p.Glu389Gln|1200/2239|1165/1905|389/634||,C|downstream_gene_variant|MODIFIER|ADL1C|PGSC0003DMG400019972|transcript|PGSC0003DMT400051417|protein_coding||c.*1545C>G|||||1545|,C|downstream_gene_variant|MODIFIER|ADL1C|PGSC0003DMG400019972|transcript|PGSC0003DMT400051418|protein_codin…
1	535352	T	C	ANN=C|synonymous_variant|LOW|ADO3|PGSC0003DMG400019971|transcript|PGSC0003DMT400051416|protein_coding|2/2|c.1176T>C|p.Leu392Leu|1211/2239|1176/1905|392/634||,C|downstream_gene_variant|MODIFIER|ADL1C|PGSC0003DMG400019972|transcript|PGSC0003DMT400051417|protein_coding||c.*1534A>G|||||1534|,C|downstream_gene_variant|MODIFIER|ADL1C|PGSC0003DMG400019972|transcript|PGSC0003DMT400051418|protein_coding||…
1	535454	G	A	ANN=A|synonymous_variant|LOW|ADO3|PGSC0003DMG400019971|transcript|PGSC0003DMT400051416|protein_coding|2/2|c.1278G>A|p.Thr426Thr|1313/2239|1278/1905|426/634||,A|downstream_gene_variant|MODIFIER|ADL1C|PGSC0003DMG400019972|transcript|PGSC0003DMT400051417|protein_coding||c.*1432C>T|||||1432|,A|downstream_gene_variant|MODIFIER|ADL1C|PGSC0003DMG400019972|transcript|PGSC0003DMT400051418|protein_coding||…
1	535499	G	A	ANN=A|synonymous_variant|LOW|ADO3|PGSC0003DMG400019971|transcript|PGSC0003DMT400051416|protein_coding|2/2|c.1323G>A|p.Ala441Ala|1358/2239|1323/1905|441/634||,A|downstream_gene_variant|MODIFIER|ADL1C|PGSC0003DMG400019972|transcript|PGSC0003DMT400051417|protein_coding||c.*1387C>T|||||1387|,A|downstream_gene_variant|MODIFIER|ADL1C|PGSC0003DMG400019972|transcript|PGSC0003DMT400051418|protein_coding||…
1	535527	T	C	ANN=C|synonymous_variant|LOW|ADO3|PGSC0003DMG400019971|transcript|PGSC0003DMT400051416|protein_coding|2/2|c.1351T>C|p.Leu451Leu|1386/2239|1351/1905|451/634||,C|downstream_gene_variant|MODIFIER|ADL1C|PGSC0003DMG400019972|transcript|PGSC0003DMT400051417|protein_coding||c.*1359A>G|||||1359|,C|downstream_gene_variant|MODIFIER|ADL1C|PGSC0003DMG400019972|transcript|PGSC0003DMT400051418|protein_coding||…
1	535535	G	C	ANN=C|synonymous_variant|LOW|ADO3|PGSC0003DMG400019971|transcript|PGSC0003DMT400051416|protein_coding|2/2|c.1359G>C|p.Leu453Leu|1394/2239|1359/1905|453/634||,C|downstream_gene_variant|MODIFIER|ADL1C|PGSC0003DMG400019972|transcript|PGSC0003DMT400051417|protein_coding||c.*1351C>G|||||1351|,C|downstream_gene_variant|MODIFIER|ADL1C|PGSC0003DMG400019972|transcript|PGSC0003DMT400051418|protein_coding||…
1	535536	G	A	ANN=A|missense_variant|MODERATE|ADO3|PGSC0003DMG400019971|transcript|PGSC0003DMT400051416|protein_coding|2/2|c.1360G>A|p.Ala454Thr|1395/2239|1360/1905|454/634||,A|downstream_gene_variant|MODIFIER|ADL1C|PGSC0003DMG400019972|transcript|PGSC0003DMT400051417|protein_coding||c.*1350C>T|||||1350|,A|downstream_gene_variant|MODIFIER|ADL1C|PGSC0003DMG400019972|transcript|PGSC0003DMT400051418|protein_codin…
1	535586	A	G	ANN=G|synonymous_variant|LOW|ADO3|PGSC0003DMG400019971|transcript|PGSC0003DMT400051416|protein_coding|2/2|c.1410A>G|p.Pro470Pro|1445/2239|1410/1905|470/634||,G|downstream_gene_variant|MODIFIER|ADL1C|PGSC0003DMG400019972|transcript|PGSC0003DMT400051417|protein_coding||c.*1300T>C|||||1300|,G|downstream_gene_variant|MODIFIER|ADL1C|PGSC0003DMG400019972|transcript|PGSC0003DMT400051418|protein_coding||…
1	535703	G	A	ANN=A|synonymous_variant|LOW|ADO3|PGSC0003DMG400019971|transcript|PGSC0003DMT400051416|protein_coding|2/2|c.1527G>A|p.Leu509Leu|1562/2239|1527/1905|509/634||,A|downstream_gene_variant|MODIFIER|ADL1C|PGSC0003DMG400019972|transcript|PGSC0003DMT400051417|protein_coding||c.*1183C>T|||||1183|,A|downstream_gene_variant|MODIFIER|ADL1C|PGSC0003DMG400019972|transcript|PGSC0003DMT400051418|protein_coding||…
1	535709	T	C	ANN=C|synonymous_variant|LOW|ADO3|PGSC0003DMG400019971|transcript|PGSC0003DMT400051416|protein_coding|2/2|c.1533T>C|p.Asp511Asp|1568/2239|1533/1905|511/634||,C|downstream_gene_variant|MODIFIER|ADL1C|PGSC0003DMG400019972|transcript|PGSC0003DMT400051417|protein_coding||c.*1177A>G|||||1177|,C|downstream_gene_variant|MODIFIER|ADL1C|PGSC0003DMG400019972|transcript|PGSC0003DMT400051418|protein_coding||…
1	536033	T	C	ANN=C|synonymous_variant|LOW|ADO3|PGSC0003DMG400019971|transcript|PGSC0003DMT400051416|protein_coding|2/2|c.1857T>C|p.Asn619Asn|1892/2239|1857/1905|619/634||,C|downstream_gene_variant|MODIFIER|ADL1C|PGSC0003DMG400019972|transcript|PGSC0003DMT400051417|protein_coding||c.*853A>G|||||853|,C|downstream_gene_variant|MODIFIER|ADL1C|PGSC0003DMG400019972|transcript|PGSC0003DMT400051418|protein_coding||c.…
1	536147	T	A	ANN=A|3_prime_UTR_variant|MODIFIER|ADO3|PGSC0003DMG400019971|transcript|PGSC0003DMT400051416|protein_coding|2/2|c.*66T>A|||||66|,A|downstream_gene_variant|MODIFIER|ADL1C|PGSC0003DMG400019972|transcript|PGSC0003DMT400051417|protein_coding||c.*739A>T|||||739|,A|downstream_gene_variant|MODIFIER|ADL1C|PGSC0003DMG400019972|transcript|PGSC0003DMT400051418|protein_coding||c.*739A>T|||||464|
1	536176	A	G	ANN=G|3_prime_UTR_variant|MODIFIER|ADO3|PGSC0003DMG400019971|transcript|PGSC0003DMT400051416|protein_coding|2/2|c.*95A>G|||||95|,G|downstream_gene_variant|MODIFIER|ADL1C|PGSC0003DMG400019972|transcript|PGSC0003DMT400051417|protein_coding||c.*710T>C|||||710|,G|downstream_gene_variant|MODIFIER|ADL1C|PGSC0003DMG400019972|transcript|PGSC0003DMT400051418|protein_coding||c.*710T>C|||||435|
1	536185	C	T	ANN=T|3_prime_UTR_variant|MODIFIER|ADO3|PGSC0003DMG400019971|transcript|PGSC0003DMT400051416|protein_coding|2/2|c.*104C>T|||||104|,T|downstream_gene_variant|MODIFIER|ADL1C|PGSC0003DMG400019972|transcript|PGSC0003DMT400051417|protein_coding||c.*701G>A|||||701|,T|downstream_gene_variant|MODIFIER|ADL1C|PGSC0003DMG400019972|transcript|PGSC0003DMT400051418|protein_coding||c.*701G>A|||||426|
1	550093	C	T	ANN=T|3_prime_UTR_variant|MODIFIER|PGSC0003DMG400019974|PGSC0003DMG400019974|transcript|PGSC0003DMT400051425|protein_coding|11/11|c.*7G>A|||||7|,T|upstream_gene_variant|MODIFIER|PGSC0003DMG400019973|PGSC0003DMG400019973|transcript|PGSC0003DMT400051424|protein_coding||c.-4456G>A|||||4441|
1	550625	T	C	ANN=C|synonymous_variant|LOW|PGSC0003DMG400019974|PGSC0003DMG400019974|transcript|PGSC0003DMT400051425|protein_coding|10/11|c.1797A>G|p.Ser599Ser|2066/2893|1797/1875|599/624||,C|upstream_gene_variant|MODIFIER|PGSC0003DMG400019973|PGSC0003DMG400019973|transcript|PGSC0003DMT400051424|protein_coding||c.-4988A>G|||||4973|
1	550632	G	C	ANN=C|missense_variant|MODERATE|PGSC0003DMG400019974|PGSC0003DMG400019974|transcript|PGSC0003DMT400051425|protein_coding|10/11|c.1790C>G|p.Ala597Gly|2059/2893|1790/1875|597/624||,C|upstream_gene_variant|MODIFIER|PGSC0003DMG400019973|PGSC0003DMG400019973|transcript|PGSC0003DMT400051424|protein_coding||c.-4995C>G|||||4980|
1	550745	T	C	ANN=C|synonymous_variant|LOW|PGSC0003DMG400019974|PGSC0003DMG400019974|transcript|PGSC0003DMT400051425|protein_coding|10/11|c.1677A>G|p.Thr559Thr|1946/2893|1677/1875|559/624||
1	550751	G	A	ANN=A|synonymous_variant|LOW|PGSC0003DMG400019974|PGSC0003DMG400019974|transcript|PGSC0003DMT400051425|protein_coding|10/11|c.1671C>T|p.Thr557Thr|1940/2893|1671/1875|557/624||
1	550962	G	A	ANN=A|synonymous_variant|LOW|PGSC0003DMG400019974|PGSC0003DMG400019974|transcript|PGSC0003DMT400051425|protein_coding|9/11|c.1542C>T|p.Thr514Thr|1811/2893|1542/1875|514/624||
1	550992	G	A	ANN=A|synonymous_variant|LOW|PGSC0003DMG400019974|PGSC0003DMG400019974|transcript|PGSC0003DMT400051425|protein_coding|9/11|c.1512C>T|p.Asn504Asn|1781/2893|1512/1875|504/624||
1	551151	T	C	ANN=C|synonymous_variant|LOW|PGSC0003DMG400019974|PGSC0003DMG400019974|transcript|PGSC0003DMT400051425|protein_coding|9/11|c.1353A>G|p.Thr451Thr|1622/2893|1353/1875|451/624||
1	551220	T	C	ANN=C|synonymous_variant|LOW|PGSC0003DMG400019974|PGSC0003DMG400019974|transcript|PGSC0003DMT400051425|protein_coding|9/11|c.1284A>G|p.Pro428Pro|1553/2893|1284/1875|428/624||
1	551235	A	G	ANN=G|synonymous_variant|LOW|PGSC0003DMG400019974|PGSC0003DMG400019974|transcript|PGSC0003DMT400051425|protein_coding|9/11|c.1269T>C|p.Tyr423Tyr|1538/2893|1269/1875|423/624||
1	551280	G	A	ANN=A|synonymous_variant|LOW|PGSC0003DMG400019974|PGSC0003DMG400019974|transcript|PGSC0003DMT400051425|protein_coding|9/11|c.1224C>T|p.Arg408Arg|1493/2893|1224/1875|408/624||
1	559993	A	G	ANN=G|synonymous_variant|LOW|PGSC0003DMG400019975|PGSC0003DMG400019975|transcript|PGSC0003DMT400051426|protein_coding|3/3|c.1548T>C|p.Ser516Ser|1702/3312|1548/1572|516/523||
1	560095	A	T	ANN=T|synonymous_variant|LOW|PGSC0003DMG400019975|PGSC0003DMG400019975|transcript|PGSC0003DMT400051426|protein_coding|3/3|c.1446T>A|p.Ile482Ile|1600/3312|1446/1572|482/523||
1	560308	A	G	ANN=G|synonymous_variant|LOW|PGSC0003DMG400019975|PGSC0003DMG400019975|transcript|PGSC0003DMT400051426|protein_coding|3/3|c.1233T>C|p.Asp411Asp|1387/3312|1233/1572|411/523||
1	560734	C	T	ANN=T|synonymous_variant|LOW|PGSC0003DMG400019975|PGSC0003DMG400019975|transcript|PGSC0003DMT400051426|protein_coding|3/3|c.807G>A|p.Ala269Ala|961/3312|807/1572|269/523||
1	560758	G	A	ANN=A|synonymous_variant|LOW|PGSC0003DMG400019975|PGSC0003DMG400019975|transcript|PGSC0003DMT400051426|protein_coding|3/3|c.783C>T|p.Asp261Asp|937/3312|783/1572|261/523||
1	560816	G	C	ANN=C|missense_variant|MODERATE|PGSC0003DMG400019975|PGSC0003DMG400019975|transcript|PGSC0003DMT400051426|protein_coding|3/3|c.725C>G|p.Ala242Gly|879/3312|725/1572|242/523||
1	560817	C	T	ANN=T|missense_variant|MODERATE|PGSC0003DMG400019975|PGSC0003DMG400019975|transcript|PGSC0003DMT400051426|protein_coding|3/3|c.724G>A|p.Ala242Thr|878/3312|724/1572|242/523||
1	560822	A	C	ANN=C|missense_variant|MODERATE|PGSC0003DMG400019975|PGSC0003DMG400019975|transcript|PGSC0003DMT400051426|protein_coding|3/3|c.719T>G|p.Ile240Ser|873/3312|719/1572|240/523||
1	563161	A	T	ANN=T|synonymous_variant|LOW|PGSC0003DMG400019975|PGSC0003DMG400019975|transcript|PGSC0003DMT400051426|protein_coding|2/3|c.675T>A|p.Ile225Ile|829/3312|675/1572|225/523||
1	563257	G	A	ANN=A|synonymous_variant|LOW|PGSC0003DMG400019975|PGSC0003DMG400019975|transcript|PGSC0003DMT400051426|protein_coding|2/3|c.579C>T|p.Val193Val|733/3312|579/1572|193/523||
1	563275	G	A	ANN=A|synonymous_variant|LOW|PGSC0003DMG400019975|PGSC0003DMG400019975|transcript|PGSC0003DMT400051426|protein_coding|2/3|c.561C>T|p.Thr187Thr|715/3312|561/1572|187/523||
1	563301	T	A	ANN=A|missense_variant|MODERATE|PGSC0003DMG400019975|PGSC0003DMG400019975|transcript|PGSC0003DMT400051426|protein_coding|2/3|c.535A>T|p.Thr179Ser|689/3312|535/1572|179/523||
1	563321	T	A	ANN=A|missense_variant|MODERATE|PGSC0003DMG400019975|PGSC0003DMG400019975|transcript|PGSC0003DMT400051426|protein_coding|2/3|c.515A>T|p.Glu172Val|669/3312|515/1572|172/523||
1	597191	A	C	ANN=C|intergenic_region|MODIFIER|PGSC0003DMG400033706-PGSC0003DMG400038942|PGSC0003DMG400033706-PGSC0003DMG400038942|intergenic_region|PGSC0003DMG400033706-PGSC0003DMG400038942|||n.597191A>C||||||
1	597197	A	T	ANN=T|intergenic_region|MODIFIER|PGSC0003DMG400033706-PGSC0003DMG400038942|PGSC0003DMG400033706-PGSC0003DMG400038942|intergenic_region|PGSC0003DMG400033706-PGSC0003DMG400038942|||n.597197A>T||||||
1	597198	T	C	ANN=C|intergenic_region|MODIFIER|PGSC0003DMG400033706-PGSC0003DMG400038942|PGSC0003DMG400033706-PGSC0003DMG400038942|intergenic_region|PGSC0003DMG400033706-PGSC0003DMG400038942|||n.597198T>C||||||
1	597201	C	T	ANN=T|intergenic_region|MODIFIER|PGSC0003DMG400033706-PGSC0003DMG400038942|PGSC0003DMG400033706-PGSC0003DMG400038942|intergenic_region|PGSC0003DMG400033706-PGSC0003DMG400038942|||n.597201C>T||||||
1	597219	G	A	ANN=A|intergenic_region|MODIFIER|PGSC0003DMG400033706-PGSC0003DMG400038942|PGSC0003DMG400033706-PGSC0003DMG400038942|intergenic_region|PGSC0003DMG400033706-PGSC0003DMG400038942|||n.597219G>A||||||
1	597381	T	C	ANN=C|intergenic_region|MODIFIER|PGSC0003DMG400033706-PGSC0003DMG400038942|PGSC0003DMG400033706-PGSC0003DMG400038942|intergenic_region|PGSC0003DMG400033706-PGSC0003DMG400038942|||n.597381T>C||||||
1	597391	A	C	ANN=C|intergenic_region|MODIFIER|PGSC0003DMG400033706-PGSC0003DMG400038942|PGSC0003DMG400033706-PGSC0003DMG400038942|intergenic_region|PGSC0003DMG400033706-PGSC0003DMG400038942|||n.597391A>C||||||
1	597415	G	C	ANN=C|intergenic_region|MODIFIER|PGSC0003DMG400033706-PGSC0003DMG400038942|PGSC0003DMG400033706-PGSC0003DMG400038942|intergenic_region|PGSC0003DMG400033706-PGSC0003DMG400038942|||n.597415G>C||||||
1	597416	C	T	ANN=T|intergenic_region|MODIFIER|PGSC0003DMG400033706-PGSC0003DMG400038942|PGSC0003DMG400033706-PGSC0003DMG400038942|intergenic_region|PGSC0003DMG400033706-PGSC0003DMG400038942|||n.597416C>T||||||
1	597419	A	C	ANN=C|intergenic_region|MODIFIER|PGSC0003DMG400033706-PGSC0003DMG400038942|PGSC0003DMG400033706-PGSC0003DMG400038942|intergenic_region|PGSC0003DMG400033706-PGSC0003DMG400038942|||n.597419A>C||||||
1	597426	G	A	ANN=A|intergenic_region|MODIFIER|PGSC0003DMG400033706-PGSC0003DMG400038942|PGSC0003DMG400033706-PGSC0003DMG400038942|intergenic_region|PGSC0003DMG400033706-PGSC0003DMG400038942|||n.597426G>A||||||
1	597434	G	C	ANN=C|intergenic_region|MODIFIER|PGSC0003DMG400033706-PGSC0003DMG400038942|PGSC0003DMG400033706-PGSC0003DMG400038942|intergenic_region|PGSC0003DMG400033706-PGSC0003DMG400038942|||n.597434G>C||||||
1	597435	C	T	ANN=T|intergenic_region|MODIFIER|PGSC0003DMG400033706-PGSC0003DMG400038942|PGSC0003DMG400033706-PGSC0003DMG400038942|intergenic_region|PGSC0003DMG400033706-PGSC0003DMG400038942|||n.597435C>T||||||
1	597438	A	C	ANN=C|intergenic_region|MODIFIER|PGSC0003DMG400033706-PGSC0003DMG400038942|PGSC0003DMG400033706-PGSC0003DMG400038942|intergenic_region|PGSC0003DMG400033706-PGSC0003DMG400038942|||n.597438A>C||||||
1	597443	G	A	ANN=A|intergenic_region|MODIFIER|PGSC0003DMG400033706-PGSC0003DMG400038942|PGSC0003DMG400033706-PGSC0003DMG400038942|intergenic_region|PGSC0003DMG400033706-PGSC0003DMG400038942|||n.597443G>A||||||
1	597446	A	T	ANN=T|intergenic_region|MODIFIER|PGSC0003DMG400033706-PGSC0003DMG400038942|PGSC0003DMG400033706-PGSC0003DMG400038942|intergenic_region|PGSC0003DMG400033706-PGSC0003DMG400038942|||n.597446A>T||||||
1	597447	T	C	ANN=C|intergenic_region|MODIFIER|PGSC0003DMG400033706-PGSC0003DMG400038942|PGSC0003DMG400033706-PGSC0003DMG400038942|intergenic_region|PGSC0003DMG400033706-PGSC0003DMG400038942|||n.597447T>C||||||
1	597451	G	C	ANN=C|intergenic_region|MODIFIER|PGSC0003DMG400033706-PGSC0003DMG400038942|PGSC0003DMG400033706-PGSC0003DMG400038942|intergenic_region|PGSC0003DMG400033706-PGSC0003DMG400038942|||n.597451G>C||||||
1	597453	A	G	ANN=G|intergenic_region|MODIFIER|PGSC0003DMG400033706-PGSC0003DMG400038942|PGSC0003DMG400033706-PGSC0003DMG400038942|intergenic_region|PGSC0003DMG400033706-PGSC0003DMG400038942|||n.597453A>G||||||
1	597454	G	C	ANN=C|intergenic_region|MODIFIER|PGSC0003DMG400033706-PGSC0003DMG400038942|PGSC0003DMG400033706-PGSC0003DMG400038942|intergenic_region|PGSC0003DMG400033706-PGSC0003DMG400038942|||n.597454G>C||||||
1	597455	C	T	ANN=T|intergenic_region|MODIFIER|PGSC0003DMG400033706-PGSC0003DMG400038942|PGSC0003DMG400033706-PGSC0003DMG400038942|intergenic_region|PGSC0003DMG400033706-PGSC0003DMG400038942|||n.597455C>T||||||
1	597470	G	A	ANN=A|intergenic_region|MODIFIER|PGSC0003DMG400033706-PGSC0003DMG400038942|PGSC0003DMG400033706-PGSC0003DMG400038942|intergenic_region|PGSC0003DMG400033706-PGSC0003DMG400038942|||n.597470G>A||||||
1	597473	T	C	ANN=C|intergenic_region|MODIFIER|PGSC0003DMG400033706-PGSC0003DMG400038942|PGSC0003DMG400033706-PGSC0003DMG400038942|intergenic_region|PGSC0003DMG400033706-PGSC0003DMG400038942|||n.597473T>C||||||
1	597488	T	A	ANN=A|intergenic_region|MODIFIER|PGSC0003DMG400033706-PGSC0003DMG400038942|PGSC0003DMG400033706-PGSC0003DMG400038942|intergenic_region|PGSC0003DMG400033706-PGSC0003DMG400038942|||n.597488T>A||||||
1	597512	A	C	ANN=C|intergenic_region|MODIFIER|PGSC0003DMG400033706-PGSC0003DMG400038942|PGSC0003DMG400033706-PGSC0003DMG400038942|intergenic_region|PGSC0003DMG400033706-PGSC0003DMG400038942|||n.597512A>C||||||
1	597514	T	C	ANN=C|intergenic_region|MODIFIER|PGSC0003DMG400033706-PGSC0003DMG400038942|PGSC0003DMG400033706-PGSC0003DMG400038942|intergenic_region|PGSC0003DMG400033706-PGSC0003DMG400038942|||n.597514T>C||||||
1	597515	A	C	ANN=C|intergenic_region|MODIFIER|PGSC0003DMG400033706-PGSC0003DMG400038942|PGSC0003DMG400033706-PGSC0003DMG400038942|intergenic_region|PGSC0003DMG400033706-PGSC0003DMG400038942|||n.597515A>C||||||
1	597522	G	A	ANN=A|intergenic_region|MODIFIER|PGSC0003DMG400033706-PGSC0003DMG400038942|PGSC0003DMG400033706-PGSC0003DMG400038942|intergenic_region|PGSC0003DMG400033706-PGSC0003DMG400038942|||n.597522G>A||||||
1	597524	G	A	ANN=A|intergenic_region|MODIFIER|PGSC0003DMG400033706-PGSC0003DMG400038942|PGSC0003DMG400033706-PGSC0003DMG400038942|intergenic_region|PGSC0003DMG400033706-PGSC0003DMG400038942|||n.597524G>A||||||
1	597580	G	C	ANN=C|intergenic_region|MODIFIER|PGSC0003DMG400033706-PGSC0003DMG400038942|PGSC0003DMG400033706-PGSC0003DMG400038942|intergenic_region|PGSC0003DMG400033706-PGSC0003DMG400038942|||n.597580G>C||||||
1	597603	G	C	ANN=C|intergenic_region|MODIFIER|PGSC0003DMG400033706-PGSC0003DMG400038942|PGSC0003DMG400033706-PGSC0003DMG400038942|intergenic_region|PGSC0003DMG400033706-PGSC0003DMG400038942|||n.597603G>C||||||
1	597610	A	C	ANN=C|intergenic_region|MODIFIER|PGSC0003DMG400033706-PGSC0003DMG400038942|PGSC0003DMG400033706-PGSC0003DMG400038942|intergenic_region|PGSC0003DMG400033706-PGSC0003DMG400038942|||n.597610A>C||||||
1	597618	T	C	ANN=C|intergenic_region|MODIFIER|PGSC0003DMG400033706-PGSC0003DMG400038942|PGSC0003DMG400033706-PGSC0003DMG400038942|intergenic_region|PGSC0003DMG400033706-PGSC0003DMG400038942|||n.597618T>C||||||
1	597619	A	G	ANN=G|intergenic_region|MODIFIER|PGSC0003DMG400033706-PGSC0003DMG400038942|PGSC0003DMG400033706-PGSC0003DMG400038942|intergenic_region|PGSC0003DMG400033706-PGSC0003DMG400038942|||n.597619A>G||||||
1	597628	T	A	ANN=A|intergenic_region|MODIFIER|PGSC0003DMG400033706-PGSC0003DMG400038942|PGSC0003DMG400033706-PGSC0003DMG400038942|intergenic_region|PGSC0003DMG400033706-PGSC0003DMG400038942|||n.597628T>A||||||
1	597634	A	G	ANN=G|intergenic_region|MODIFIER|PGSC0003DMG400033706-PGSC0003DMG400038942|PGSC0003DMG400033706-PGSC0003DMG400038942|intergenic_region|PGSC0003DMG400033706-PGSC0003DMG400038942|||n.597634A>G||||||
1	816301	C	T	ANN=T|synonymous_variant|LOW|PGSC0003DMG400009729|PGSC0003DMG400009729|transcript|PGSC0003DMT400025176|protein_coding|4/5|c.915C>T|p.Asn305Asn|986/1878|915/1428|305/475||,T|synonymous_variant|LOW|PGSC0003DMG400009729|PGSC0003DMG400009729|transcript|PGSC0003DMT400025175|protein_coding|3/4|c.561C>T|p.Asn187Asn|627/1519|561/1074|187/357||,T|3_prime_UTR_variant|MODIFIER|PGSC0003DMG400009729|PGSC0003D…
1	816307	T	C	ANN=C|synonymous_variant|LOW|PGSC0003DMG400009729|PGSC0003DMG400009729|transcript|PGSC0003DMT400025176|protein_coding|4/5|c.921T>C|p.Tyr307Tyr|992/1878|921/1428|307/475||,C|synonymous_variant|LOW|PGSC0003DMG400009729|PGSC0003DMG400009729|transcript|PGSC0003DMT400025175|protein_coding|3/4|c.567T>C|p.Tyr189Tyr|633/1519|567/1074|189/357||,C|3_prime_UTR_variant|MODIFIER|PGSC0003DMG400009729|PGSC0003D…
1	816331	T	C	ANN=C|synonymous_variant|LOW|PGSC0003DMG400009729|PGSC0003DMG400009729|transcript|PGSC0003DMT400025176|protein_coding|4/5|c.945T>C|p.Asp315Asp|1016/1878|945/1428|315/475||,C|synonymous_variant|LOW|PGSC0003DMG400009729|PGSC0003DMG400009729|transcript|PGSC0003DMT400025175|protein_coding|3/4|c.591T>C|p.Asp197Asp|657/1519|591/1074|197/357||,C|3_prime_UTR_variant|MODIFIER|PGSC0003DMG400009729|PGSC0003…
1	816381	G	A	ANN=A|missense_variant|MODERATE|PGSC0003DMG400009729|PGSC0003DMG400009729|transcript|PGSC0003DMT400025176|protein_coding|4/5|c.995G>A|p.Ser332Asn|1066/1878|995/1428|332/475||,A|missense_variant|MODERATE|PGSC0003DMG400009729|PGSC0003DMG400009729|transcript|PGSC0003DMT400025175|protein_coding|3/4|c.641G>A|p.Ser214Asn|707/1519|641/1074|214/357||,A|3_prime_UTR_variant|MODIFIER|PGSC0003DMG400009729|PG…
1	846860	A	G	ANN=G|synonymous_variant|LOW|PGSC0003DMG402009727|PGSC0003DMG402009727|transcript|PGSC0003DMT400025169|protein_coding|3/6|c.198A>G|p.Arg66Arg|293/783|198/576|66/191||,G|synonymous_variant|LOW|PGSC0003DMG402009727|PGSC0003DMG402009727|transcript|PGSC0003DMT400025167|protein_coding|2/5|c.138A>G|p.Arg46Arg|138/516|138/516|46/171||,G|downstream_gene_variant|MODIFIER|PGSC0003DMG400009734|PGSC0003DMG40…
1	848029	T	C	ANN=C|missense_variant|MODERATE|PGSC0003DMG402009727|PGSC0003DMG402009727|transcript|PGSC0003DMT400025169|protein_coding|4/6|c.223T>C|p.Phe75Leu|318/783|223/576|75/191||,C|missense_variant|MODERATE|PGSC0003DMG402009727|PGSC0003DMG402009727|transcript|PGSC0003DMT400025167|protein_coding|3/5|c.163T>C|p.Phe55Leu|163/516|163/516|55/171||,C|downstream_gene_variant|MODIFIER|PGSC0003DMG400009734|PGSC000…
1	848031	T	G	ANN=G|missense_variant|MODERATE|PGSC0003DMG402009727|PGSC0003DMG402009727|transcript|PGSC0003DMT400025169|protein_coding|4/6|c.225T>G|p.Phe75Leu|320/783|225/576|75/191||,G|missense_variant|MODERATE|PGSC0003DMG402009727|PGSC0003DMG402009727|transcript|PGSC0003DMT400025167|protein_coding|3/5|c.165T>G|p.Phe55Leu|165/516|165/516|55/171||,G|downstream_gene_variant|MODIFIER|PGSC0003DMG400009734|PGSC000…
1	848070	C	G	ANN=G|synonymous_variant|LOW|PGSC0003DMG402009727|PGSC0003DMG402009727|transcript|PGSC0003DMT400025169|protein_coding|4/6|c.264C>G|p.Gly88Gly|359/783|264/576|88/191||,G|synonymous_variant|LOW|PGSC0003DMG402009727|PGSC0003DMG402009727|transcript|PGSC0003DMT400025167|protein_coding|3/5|c.204C>G|p.Gly68Gly|204/516|204/516|68/171||,G|downstream_gene_variant|MODIFIER|PGSC0003DMG400009734|PGSC0003DMG40…
1	848088	C	T	ANN=T|synonymous_variant|LOW|PGSC0003DMG402009727|PGSC0003DMG402009727|transcript|PGSC0003DMT400025169|protein_coding|4/6|c.282C>T|p.Tyr94Tyr|377/783|282/576|94/191||,T|synonymous_variant|LOW|PGSC0003DMG402009727|PGSC0003DMG402009727|transcript|PGSC0003DMT400025167|protein_coding|3/5|c.222C>T|p.Tyr74Tyr|222/516|222/516|74/171||,T|downstream_gene_variant|MODIFIER|PGSC0003DMG400009734|PGSC0003DMG40…
1	848258	G	A	ANN=A|synonymous_variant|LOW|PGSC0003DMG402009727|PGSC0003DMG402009727|transcript|PGSC0003DMT400025169|protein_coding|5/6|c.321G>A|p.Glu107Glu|416/783|321/576|107/191||,A|synonymous_variant|LOW|PGSC0003DMG402009727|PGSC0003DMG402009727|transcript|PGSC0003DMT400025167|protein_coding|4/5|c.261G>A|p.Glu87Glu|261/516|261/516|87/171||,A|downstream_gene_variant|MODIFIER|PGSC0003DMG400009734|PGSC0003DMG…
1	848288	A	C	ANN=C|synonymous_variant|LOW|PGSC0003DMG402009727|PGSC0003DMG402009727|transcript|PGSC0003DMT400025169|protein_coding|5/6|c.351A>C|p.Ser117Ser|446/783|351/576|117/191||,C|synonymous_variant|LOW|PGSC0003DMG402009727|PGSC0003DMG402009727|transcript|PGSC0003DMT400025167|protein_coding|4/5|c.291A>C|p.Ser97Ser|291/516|291/516|97/171||,C|downstream_gene_variant|MODIFIER|PGSC0003DMG400009734|PGSC0003DMG…
1	848294	T	C	ANN=C|synonymous_variant|LOW|PGSC0003DMG402009727|PGSC0003DMG402009727|transcript|PGSC0003DMT400025169|protein_coding|5/6|c.357T>C|p.Ser119Ser|452/783|357/576|119/191||,C|synonymous_variant|LOW|PGSC0003DMG402009727|PGSC0003DMG402009727|transcript|PGSC0003DMT400025167|protein_coding|4/5|c.297T>C|p.Ser99Ser|297/516|297/516|99/171||,C|downstream_gene_variant|MODIFIER|PGSC0003DMG400009734|PGSC0003DMG…
1	848313	A	G	ANN=G|missense_variant|MODERATE|PGSC0003DMG402009727|PGSC0003DMG402009727|transcript|PGSC0003DMT400025169|protein_coding|5/6|c.376A>G|p.Asn126Asp|471/783|376/576|126/191||,G|missense_variant|MODERATE|PGSC0003DMG402009727|PGSC0003DMG402009727|transcript|PGSC0003DMT400025167|protein_coding|4/5|c.316A>G|p.Asn106Asp|316/516|316/516|106/171||,G|downstream_gene_variant|MODIFIER|PGSC0003DMG400009734|PGS…
1	848348	C	T	ANN=T|synonymous_variant|LOW|PGSC0003DMG402009727|PGSC0003DMG402009727|transcript|PGSC0003DMT400025169|protein_coding|5/6|c.411C>T|p.Asp137Asp|506/783|411/576|137/191||,T|synonymous_variant|LOW|PGSC0003DMG402009727|PGSC0003DMG402009727|transcript|PGSC0003DMT400025167|protein_coding|4/5|c.351C>T|p.Asp117Asp|351/516|351/516|117/171||,T|downstream_gene_variant|MODIFIER|PGSC0003DMG400009734|PGSC0003D…
1	849038	A	G	ANN=G|missense_variant|MODERATE|PGSC0003DMG402009727|PGSC0003DMG402009727|transcript|PGSC0003DMT400025169|protein_coding|6/6|c.435A>G|p.Ile145Met|530/783|435/576|145/191||,G|missense_variant|MODERATE|PGSC0003DMG402009727|PGSC0003DMG402009727|transcript|PGSC0003DMT400025167|protein_coding|5/5|c.375A>G|p.Ile125Met|375/516|375/516|125/171||,G|downstream_gene_variant|MODIFIER|PGSC0003DMG400009734|PGS…
1	849051	A	C	ANN=C|missense_variant|MODERATE|PGSC0003DMG402009727|PGSC0003DMG402009727|transcript|PGSC0003DMT400025169|protein_coding|6/6|c.448A>C|p.Ile150Leu|543/783|448/576|150/191||,C|missense_variant|MODERATE|PGSC0003DMG402009727|PGSC0003DMG402009727|transcript|PGSC0003DMT400025167|protein_coding|5/5|c.388A>C|p.Ile130Leu|388/516|388/516|130/171||,C|downstream_gene_variant|MODIFIER|PGSC0003DMG400009734|PGS…
1	929756	C	T	ANN=T|downstream_gene_variant|MODIFIER|PGSC0003DMG400031548|PGSC0003DMG400031548|transcript|PGSC0003DMT400080976|protein_coding||c.*1019G>A|||||707|,T|intergenic_region|MODIFIER|PGSC0003DMG400031547-PGSC0003DMG400031548|PGSC0003DMG400031547-PGSC0003DMG400031548|intergenic_region|PGSC0003DMG400031547-PGSC0003DMG400031548|||n.929756C>T||||||
1	929757	A	T	ANN=T|downstream_gene_variant|MODIFIER|PGSC0003DMG400031548|PGSC0003DMG400031548|transcript|PGSC0003DMT400080976|protein_coding||c.*1018T>A|||||706|,T|intergenic_region|MODIFIER|PGSC0003DMG400031547-PGSC0003DMG400031548|PGSC0003DMG400031547-PGSC0003DMG400031548|intergenic_region|PGSC0003DMG400031547-PGSC0003DMG400031548|||n.929757A>T||||||
1	929762	A	G	ANN=G|downstream_gene_variant|MODIFIER|PGSC0003DMG400031548|PGSC0003DMG400031548|transcript|PGSC0003DMT400080976|protein_coding||c.*1013T>C|||||701|,G|intergenic_region|MODIFIER|PGSC0003DMG400031547-PGSC0003DMG400031548|PGSC0003DMG400031547-PGSC0003DMG400031548|intergenic_region|PGSC0003DMG400031547-PGSC0003DMG400031548|||n.929762A>G||||||
1	929776	G	A	ANN=A|downstream_gene_variant|MODIFIER|PGSC0003DMG400031548|PGSC0003DMG400031548|transcript|PGSC0003DMT400080976|protein_coding||c.*999C>T|||||687|,A|intergenic_region|MODIFIER|PGSC0003DMG400031547-PGSC0003DMG400031548|PGSC0003DMG400031547-PGSC0003DMG400031548|intergenic_region|PGSC0003DMG400031547-PGSC0003DMG400031548|||n.929776G>A||||||
1	929879	A	T	ANN=T|downstream_gene_variant|MODIFIER|PGSC0003DMG400031548|PGSC0003DMG400031548|transcript|PGSC0003DMT400080976|protein_coding||c.*896T>A|||||584|,T|intergenic_region|MODIFIER|PGSC0003DMG400031547-PGSC0003DMG400031548|PGSC0003DMG400031547-PGSC0003DMG400031548|intergenic_region|PGSC0003DMG400031547-PGSC0003DMG400031548|||n.929879A>T||||||
1	929893	G	C	ANN=C|downstream_gene_variant|MODIFIER|PGSC0003DMG400031548|PGSC0003DMG400031548|transcript|PGSC0003DMT400080976|protein_coding||c.*882C>G|||||570|,C|intergenic_region|MODIFIER|PGSC0003DMG400031547-PGSC0003DMG400031548|PGSC0003DMG400031547-PGSC0003DMG400031548|intergenic_region|PGSC0003DMG400031547-PGSC0003DMG400031548|||n.929893G>C||||||
1	929956	C	T	ANN=T|downstream_gene_variant|MODIFIER|PGSC0003DMG400031548|PGSC0003DMG400031548|transcript|PGSC0003DMT400080976|protein_coding||c.*819G>A|||||507|,T|intergenic_region|MODIFIER|PGSC0003DMG400031547-PGSC0003DMG400031548|PGSC0003DMG400031547-PGSC0003DMG400031548|intergenic_region|PGSC0003DMG400031547-PGSC0003DMG400031548|||n.929956C>T||||||
1	929960	T	C	ANN=C|downstream_gene_variant|MODIFIER|PGSC0003DMG400031548|PGSC0003DMG400031548|transcript|PGSC0003DMT400080976|protein_coding||c.*815A>G|||||503|,C|intergenic_region|MODIFIER|PGSC0003DMG400031547-PGSC0003DMG400031548|PGSC0003DMG400031547-PGSC0003DMG400031548|intergenic_region|PGSC0003DMG400031547-PGSC0003DMG400031548|||n.929960T>C||||||
1	930678	A	C	ANN=C|3_prime_UTR_variant|MODIFIER|PGSC0003DMG400031548|PGSC0003DMG400031548|transcript|PGSC0003DMT400080976|protein_coding|1/1|c.*97T>G|||||97|
1	930706	T	A	ANN=A|3_prime_UTR_variant|MODIFIER|PGSC0003DMG400031548|PGSC0003DMG400031548|transcript|PGSC0003DMT400080976|protein_coding|1/1|c.*69A>T|||||69|
1	930717	T	C	ANN=C|3_prime_UTR_variant|MODIFIER|PGSC0003DMG400031548|PGSC0003DMG400031548|transcript|PGSC0003DMT400080976|protein_coding|1/1|c.*58A>G|||||58|
1	930754	C	T	ANN=T|3_prime_UTR_variant|MODIFIER|PGSC0003DMG400031548|PGSC0003DMG400031548|transcript|PGSC0003DMT400080976|protein_coding|1/1|c.*21G>A|||||21|
1	930762	T	C	ANN=C|3_prime_UTR_variant|MODIFIER|PGSC0003DMG400031548|PGSC0003DMG400031548|transcript|PGSC0003DMT400080976|protein_coding|1/1|c.*13A>G|||||13|
1	930764	G	T	ANN=T|3_prime_UTR_variant|MODIFIER|PGSC0003DMG400031548|PGSC0003DMG400031548|transcript|PGSC0003DMT400080976|protein_coding|1/1|c.*11C>A|||||11|
1	930767	C	T	ANN=T|3_prime_UTR_variant|MODIFIER|PGSC0003DMG400031548|PGSC0003DMG400031548|transcript|PGSC0003DMT400080976|protein_coding|1/1|c.*8G>A|||||8|
1	930768	T	C	ANN=C|3_prime_UTR_variant|MODIFIER|PGSC0003DMG400031548|PGSC0003DMG400031548|transcript|PGSC0003DMT400080976|protein_coding|1/1|c.*7A>G|||||7|
1	930996	C	G	ANN=G|missense_variant|MODERATE|PGSC0003DMG400031548|PGSC0003DMG400031548|transcript|PGSC0003DMT400080976|protein_coding|1/1|c.289G>C|p.Val97Leu|703/1236|289/510|97/169||
1	931086	G	C	ANN=C|missense_variant|MODERATE|PGSC0003DMG400031548|PGSC0003DMG400031548|transcript|PGSC0003DMT400080976|protein_coding|1/1|c.199C>G|p.Gln67Glu|613/1236|199/510|67/169||
1	931108	G	C	ANN=C|missense_variant|MODERATE|PGSC0003DMG400031548|PGSC0003DMG400031548|transcript|PGSC0003DMT400080976|protein_coding|1/1|c.177C>G|p.Ile59Met|591/1236|177/510|59/169||
1	931115	C	T	ANN=T|missense_variant|MODERATE|PGSC0003DMG400031548|PGSC0003DMG400031548|transcript|PGSC0003DMT400080976|protein_coding|1/1|c.170G>A|p.Gly57Glu|584/1236|170/510|57/169||
1	931116	C	T	ANN=T|missense_variant|MODERATE|PGSC0003DMG400031548|PGSC0003DMG400031548|transcript|PGSC0003DMT400080976|protein_coding|1/1|c.169G>A|p.Gly57Arg|583/1236|169/510|57/169||
1	931117	C	T	ANN=T|synonymous_variant|LOW|PGSC0003DMG400031548|PGSC0003DMG400031548|transcript|PGSC0003DMT400080976|protein_coding|1/1|c.168G>A|p.Leu56Leu|582/1236|168/510|56/169||
1	931121	G	T	ANN=T|missense_variant|MODERATE|PGSC0003DMG400031548|PGSC0003DMG400031548|transcript|PGSC0003DMT400080976|protein_coding|1/1|c.164C>A|p.Thr55Lys|578/1236|164/510|55/169||
1	931123	T	C	ANN=C|synonymous_variant|LOW|PGSC0003DMG400031548|PGSC0003DMG400031548|transcript|PGSC0003DMT400080976|protein_coding|1/1|c.162A>G|p.Lys54Lys|576/1236|162/510|54/169||
1	931155	G	C	ANN=C|missense_variant|MODERATE|PGSC0003DMG400031548|PGSC0003DMG400031548|transcript|PGSC0003DMT400080976|protein_coding|1/1|c.130C>G|p.Leu44Val|544/1236|130/510|44/169||
1	931173	T	C	ANN=C|missense_variant|MODERATE|PGSC0003DMG400031548|PGSC0003DMG400031548|transcript|PGSC0003DMT400080976|protein_coding|1/1|c.112A>G|p.Lys38Glu|526/1236|112/510|38/169||
1	931179	C	T	ANN=T|missense_variant|MODERATE|PGSC0003DMG400031548|PGSC0003DMG400031548|transcript|PGSC0003DMT400080976|protein_coding|1/1|c.106G>A|p.Glu36Lys|520/1236|106/510|36/169||
1	931215	C	T	ANN=T|missense_variant|MODERATE|PGSC0003DMG400031548|PGSC0003DMG400031548|transcript|PGSC0003DMT400080976|protein_coding|1/1|c.70G>A|p.Glu24Lys|484/1236|70/510|24/169||
1	931233	C	T	ANN=T|missense_variant|MODERATE|PGSC0003DMG400031548|PGSC0003DMG400031548|transcript|PGSC0003DMT400080976|protein_coding|1/1|c.52G>A|p.Asp18Asn|466/1236|52/510|18/169||
1	931242	T	C	ANN=C|missense_variant|MODERATE|PGSC0003DMG400031548|PGSC0003DMG400031548|transcript|PGSC0003DMT400080976|protein_coding|1/1|c.43A>G|p.Asn15Asp|457/1236|43/510|15/169||
1	992734	T	C	ANN=C|missense_variant|MODERATE|PUX2|PGSC0003DMG400032118|transcript|PGSC0003DMT400081775|protein_coding|1/3|c.316T>C|p.Tyr106His|546/1837|316/1371|106/456||
1	992831	T	C	ANN=C|missense_variant|MODERATE|PUX2|PGSC0003DMG400032118|transcript|PGSC0003DMT400081775|protein_coding|1/3|c.413T>C|p.Val138Ala|643/1837|413/1371|138/456||
1	992836	G	A	ANN=A|missense_variant|MODERATE|PUX2|PGSC0003DMG400032118|transcript|PGSC0003DMT400081775|protein_coding|1/3|c.418G>A|p.Asp140Asn|648/1837|418/1371|140/456||
1	992880	G	A	ANN=A|synonymous_variant|LOW|PUX2|PGSC0003DMG400032118|transcript|PGSC0003DMT400081775|protein_coding|1/3|c.462G>A|p.Val154Val|692/1837|462/1371|154/456||
1	992943	A	G	ANN=G|synonymous_variant|LOW|PUX2|PGSC0003DMG400032118|transcript|PGSC0003DMT400081775|protein_coding|1/3|c.525A>G|p.Val175Val|755/1837|525/1371|175/456||
1	992979	T	C	ANN=C|synonymous_variant|LOW|PUX2|PGSC0003DMG400032118|transcript|PGSC0003DMT400081775|protein_coding|1/3|c.561T>C|p.Asn187Asn|791/1837|561/1371|187/456||
1	993039	T	G	ANN=G|synonymous_variant|LOW|PUX2|PGSC0003DMG400032118|transcript|PGSC0003DMT400081775|protein_coding|1/3|c.621T>G|p.Val207Val|851/1837|621/1371|207/456||
1	993210	T	C	ANN=C|synonymous_variant|LOW|PUX2|PGSC0003DMG400032118|transcript|PGSC0003DMT400081775|protein_coding|1/3|c.792T>C|p.Val264Val|1022/1837|792/1371|264/456||
1	996817	A	C	ANN=C|missense_variant|MODERATE|PUX2|PGSC0003DMG400032118|transcript|PGSC0003DMT400081775|protein_coding|2/3|c.1096A>C|p.Thr366Pro|1326/1837|1096/1371|366/456||
1	998143	T	C	ANN=C|synonymous_variant|LOW|PUX2|PGSC0003DMG400032118|transcript|PGSC0003DMT400081775|protein_coding|3/3|c.1179T>C|p.Val393Val|1409/1837|1179/1371|393/456||
1	998149	A	G	ANN=G|synonymous_variant|LOW|PUX2|PGSC0003DMG400032118|transcript|PGSC0003DMT400081775|protein_coding|3/3|c.1185A>G|p.Arg395Arg|1415/1837|1185/1371|395/456||
1	998152	T	G	ANN=G|synonymous_variant|LOW|PUX2|PGSC0003DMG400032118|transcript|PGSC0003DMT400081775|protein_coding|3/3|c.1188T>G|p.Arg396Arg|1418/1837|1188/1371|396/456||
1	998176	C	T	ANN=T|synonymous_variant|LOW|PUX2|PGSC0003DMG400032118|transcript|PGSC0003DMT400081775|protein_coding|3/3|c.1212C>T|p.Thr404Thr|1442/1837|1212/1371|404/456||
1	998194	A	C	ANN=C|synonymous_variant|LOW|PUX2|PGSC0003DMG400032118|transcript|PGSC0003DMT400081775|protein_coding|3/3|c.1230A>C|p.Thr410Thr|1460/1837|1230/1371|410/456||
1	998242	A	T	ANN=T|synonymous_variant|LOW|PUX2|PGSC0003DMG400032118|transcript|PGSC0003DMT400081775|protein_coding|3/3|c.1278A>T|p.Pro426Pro|1508/1837|1278/1371|426/456||
1	998260	C	T	ANN=T|synonymous_variant|LOW|PUX2|PGSC0003DMG400032118|transcript|PGSC0003DMT400081775|protein_coding|3/3|c.1296C>T|p.Val432Val|1526/1837|1296/1371|432/456||
1	998299	T	C	ANN=C|synonymous_variant|LOW|PUX2|PGSC0003DMG400032118|transcript|PGSC0003DMT400081775|protein_coding|3/3|c.1335T>C|p.Ser445Ser|1565/1837|1335/1371|445/456||
1	998337	C	A	ANN=A|3_prime_UTR_variant|MODIFIER|PUX2|PGSC0003DMG400032118|transcript|PGSC0003DMT400081775|protein_coding|3/3|c.*2C>A|||||2|
1	1010593	C	T	ANN=T|missense_variant|MODERATE|PGSC0003DMG400032119|PGSC0003DMG400032119|transcript|PGSC0003DMT400081778|protein_coding|1/7|c.44C>T|p.Ala15Val|210/1457|44/1017|15/338||,T|missense_variant|MODERATE|PGSC0003DMG400032119|PGSC0003DMG400032119|transcript|PGSC0003DMT400081776|protein_coding|1/3|c.44C>T|p.Ala15Val|210/703|44/417|15/138||,T|missense_variant|MODERATE|PGSC0003DMG400032119|PGSC0003DMG40003…
1	1010611	C	A	ANN=A|missense_variant|MODERATE|PGSC0003DMG400032119|PGSC0003DMG400032119|transcript|PGSC0003DMT400081778|protein_coding|1/7|c.62C>A|p.Pro21His|228/1457|62/1017|21/338||,A|missense_variant|MODERATE|PGSC0003DMG400032119|PGSC0003DMG400032119|transcript|PGSC0003DMT400081776|protein_coding|1/3|c.62C>A|p.Pro21His|228/703|62/417|21/138||,A|missense_variant|MODERATE|PGSC0003DMG400032119|PGSC0003DMG40003…
1	1011645	T	C	ANN=C|synonymous_variant|LOW|PGSC0003DMG400032119|PGSC0003DMG400032119|transcript|PGSC0003DMT400081778|protein_coding|2/7|c.108T>C|p.Ser36Ser|274/1457|108/1017|36/338||,C|synonymous_variant|LOW|PGSC0003DMG400032119|PGSC0003DMG400032119|transcript|PGSC0003DMT400081776|protein_coding|2/3|c.108T>C|p.Ser36Ser|274/703|108/417|36/138||,C|synonymous_variant|LOW|PGSC0003DMG400032119|PGSC0003DMG400032119|…
1	1011666	C	T	ANN=T|synonymous_variant|LOW|PGSC0003DMG400032119|PGSC0003DMG400032119|transcript|PGSC0003DMT400081778|protein_coding|2/7|c.129C>T|p.Phe43Phe|295/1457|129/1017|43/338||,T|synonymous_variant|LOW|PGSC0003DMG400032119|PGSC0003DMG400032119|transcript|PGSC0003DMT400081776|protein_coding|2/3|c.129C>T|p.Phe43Phe|295/703|129/417|43/138||,T|synonymous_variant|LOW|PGSC0003DMG400032119|PGSC0003DMG400032119|…
1	1011677	A	G	ANN=G|missense_variant|MODERATE|PGSC0003DMG400032119|PGSC0003DMG400032119|transcript|PGSC0003DMT400081778|protein_coding|2/7|c.140A>G|p.Asn47Ser|306/1457|140/1017|47/338||,G|missense_variant|MODERATE|PGSC0003DMG400032119|PGSC0003DMG400032119|transcript|PGSC0003DMT400081776|protein_coding|2/3|c.140A>G|p.Asn47Ser|306/703|140/417|47/138||,G|missense_variant|MODERATE|PGSC0003DMG400032119|PGSC0003DMG4…
1	1011687	C	A	ANN=A|missense_variant|MODERATE|PGSC0003DMG400032119|PGSC0003DMG400032119|transcript|PGSC0003DMT400081778|protein_coding|2/7|c.150C>A|p.His50Gln|316/1457|150/1017|50/338||,A|missense_variant|MODERATE|PGSC0003DMG400032119|PGSC0003DMG400032119|transcript|PGSC0003DMT400081776|protein_coding|2/3|c.150C>A|p.His50Gln|316/703|150/417|50/138||,A|missense_variant|MODERATE|PGSC0003DMG400032119|PGSC0003DMG4…
1	1011693	G	A	ANN=A|synonymous_variant|LOW|PGSC0003DMG400032119|PGSC0003DMG400032119|transcript|PGSC0003DMT400081778|protein_coding|2/7|c.156G>A|p.Glu52Glu|322/1457|156/1017|52/338||,A|synonymous_variant|LOW|PGSC0003DMG400032119|PGSC0003DMG400032119|transcript|PGSC0003DMT400081776|protein_coding|2/3|c.156G>A|p.Glu52Glu|322/703|156/417|52/138||,A|synonymous_variant|LOW|PGSC0003DMG400032119|PGSC0003DMG400032119|…
1	1011739	G	C	ANN=C|missense_variant|MODERATE|PGSC0003DMG400032119|PGSC0003DMG400032119|transcript|PGSC0003DMT400081778|protein_coding|2/7|c.202G>C|p.Val68Leu|368/1457|202/1017|68/338||,C|missense_variant|MODERATE|PGSC0003DMG400032119|PGSC0003DMG400032119|transcript|PGSC0003DMT400081776|protein_coding|2/3|c.202G>C|p.Val68Leu|368/703|202/417|68/138||,C|missense_variant|MODERATE|PGSC0003DMG400032119|PGSC0003DMG4…
1	1012139	T	G	ANN=G|missense_variant|MODERATE|PGSC0003DMG400032119|PGSC0003DMG400032119|transcript|PGSC0003DMT400081778|protein_coding|3/7|c.243T>G|p.Ile81Met|409/1457|243/1017|81/338||,G|missense_variant|MODERATE|PGSC0003DMG400032119|PGSC0003DMG400032119|transcript|PGSC0003DMT400081776|protein_coding|3/3|c.243T>G|p.Ile81Met|409/703|243/417|81/138||,G|intron_variant|MODIFIER|PGSC0003DMG400032119|PGSC0003DMG400…
1	1012259	A	T	ANN=T|synonymous_variant|LOW|PGSC0003DMG400032119|PGSC0003DMG400032119|transcript|PGSC0003DMT400081778|protein_coding|3/7|c.363A>T|p.Pro121Pro|529/1457|363/1017|121/338||,T|synonymous_variant|LOW|PGSC0003DMG400032119|PGSC0003DMG400032119|transcript|PGSC0003DMT400081776|protein_coding|3/3|c.363A>T|p.Pro121Pro|529/703|363/417|121/138||,T|synonymous_variant|LOW|PGSC0003DMG400032119|PGSC0003DMG400032…
1	1012278	C	T	ANN=T|missense_variant|MODERATE|PGSC0003DMG400032119|PGSC0003DMG400032119|transcript|PGSC0003DMT400081778|protein_coding|3/7|c.382C>T|p.Arg128Cys|548/1457|382/1017|128/338||,T|missense_variant|MODERATE|PGSC0003DMG400032119|PGSC0003DMG400032119|transcript|PGSC0003DMT400081776|protein_coding|3/3|c.382C>T|p.Arg128Cys|548/703|382/417|128/138||,T|missense_variant|MODERATE|PGSC0003DMG400032119|PGSC0003…
1	1012563	G	C	ANN=C|missense_variant|MODERATE|PGSC0003DMG400032119|PGSC0003DMG400032119|transcript|PGSC0003DMT400081778|protein_coding|4/7|c.431G>C|p.Cys144Ser|597/1457|431/1017|144/338||,C|missense_variant|MODERATE|PGSC0003DMG400032119|PGSC0003DMG400032119|transcript|PGSC0003DMT400081777|protein_coding|4/7|c.335G>C|p.Cys112Ser|501/1361|335/921|112/306||,C|downstream_gene_variant|MODIFIER|PGSC0003DMG400032119|…
1	1012575	C	T	ANN=T|missense_variant|MODERATE|PGSC0003DMG400032119|PGSC0003DMG400032119|transcript|PGSC0003DMT400081778|protein_coding|4/7|c.443C>T|p.Ala148Val|609/1457|443/1017|148/338||,T|missense_variant|MODERATE|PGSC0003DMG400032119|PGSC0003DMG400032119|transcript|PGSC0003DMT400081777|protein_coding|4/7|c.347C>T|p.Ala116Val|513/1361|347/921|116/306||,T|downstream_gene_variant|MODIFIER|PGSC0003DMG400032119|…
1	1012619	G	A	ANN=A|missense_variant|MODERATE|PGSC0003DMG400032119|PGSC0003DMG400032119|transcript|PGSC0003DMT400081778|protein_coding|4/7|c.487G>A|p.Asp163Asn|653/1457|487/1017|163/338||,A|missense_variant|MODERATE|PGSC0003DMG400032119|PGSC0003DMG400032119|transcript|PGSC0003DMT400081777|protein_coding|4/7|c.391G>A|p.Asp131Asn|557/1361|391/921|131/306||,A|downstream_gene_variant|MODIFIER|PGSC0003DMG400032119|…
1	1012814	C	T	ANN=T|synonymous_variant|LOW|PGSC0003DMG400032119|PGSC0003DMG400032119|transcript|PGSC0003DMT400081778|protein_coding|5/7|c.540C>T|p.Cys180Cys|706/1457|540/1017|180/338||,T|synonymous_variant|LOW|PGSC0003DMG400032119|PGSC0003DMG400032119|transcript|PGSC0003DMT400081777|protein_coding|5/7|c.444C>T|p.Cys148Cys|610/1361|444/921|148/306||,T|upstream_gene_variant|MODIFIER|PGSC0003DMG401032158|PGSC0003…
1	1012864	C	T	ANN=T|missense_variant|MODERATE|PGSC0003DMG400032119|PGSC0003DMG400032119|transcript|PGSC0003DMT400081778|protein_coding|5/7|c.590C>T|p.Ser197Leu|756/1457|590/1017|197/338||,T|missense_variant|MODERATE|PGSC0003DMG400032119|PGSC0003DMG400032119|transcript|PGSC0003DMT400081777|protein_coding|5/7|c.494C>T|p.Ser165Leu|660/1361|494/921|165/306||,T|upstream_gene_variant|MODIFIER|PGSC0003DMG401032158|PG…
1	1012865	G	A	ANN=A|synonymous_variant|LOW|PGSC0003DMG400032119|PGSC0003DMG400032119|transcript|PGSC0003DMT400081778|protein_coding|5/7|c.591G>A|p.Ser197Ser|757/1457|591/1017|197/338||,A|synonymous_variant|LOW|PGSC0003DMG400032119|PGSC0003DMG400032119|transcript|PGSC0003DMT400081777|protein_coding|5/7|c.495G>A|p.Ser165Ser|661/1361|495/921|165/306||,A|upstream_gene_variant|MODIFIER|PGSC0003DMG401032158|PGSC0003…
1	1012876	C	T	ANN=T|missense_variant|MODERATE|PGSC0003DMG400032119|PGSC0003DMG400032119|transcript|PGSC0003DMT400081778|protein_coding|5/7|c.602C>T|p.Ala201Val|768/1457|602/1017|201/338||,T|missense_variant|MODERATE|PGSC0003DMG400032119|PGSC0003DMG400032119|transcript|PGSC0003DMT400081777|protein_coding|5/7|c.506C>T|p.Ala169Val|672/1361|506/921|169/306||,T|upstream_gene_variant|MODIFIER|PGSC0003DMG401032158|PG…
1	1012880	G	A	ANN=A|synonymous_variant|LOW|PGSC0003DMG400032119|PGSC0003DMG400032119|transcript|PGSC0003DMT400081778|protein_coding|5/7|c.606G>A|p.Ala202Ala|772/1457|606/1017|202/338||,A|synonymous_variant|LOW|PGSC0003DMG400032119|PGSC0003DMG400032119|transcript|PGSC0003DMT400081777|protein_coding|5/7|c.510G>A|p.Ala170Ala|676/1361|510/921|170/306||,A|upstream_gene_variant|MODIFIER|PGSC0003DMG401032158|PGSC0003…
1	1012931	T	C	ANN=C|synonymous_variant|LOW|PGSC0003DMG400032119|PGSC0003DMG400032119|transcript|PGSC0003DMT400081778|protein_coding|5/7|c.657T>C|p.Leu219Leu|823/1457|657/1017|219/338||,C|synonymous_variant|LOW|PGSC0003DMG400032119|PGSC0003DMG400032119|transcript|PGSC0003DMT400081777|protein_coding|5/7|c.561T>C|p.Leu187Leu|727/1361|561/921|187/306||,C|upstream_gene_variant|MODIFIER|PGSC0003DMG401032158|PGSC0003…
1	1012946	C	T	ANN=T|synonymous_variant|LOW|PGSC0003DMG400032119|PGSC0003DMG400032119|transcript|PGSC0003DMT400081778|protein_coding|5/7|c.672C>T|p.Ser224Ser|838/1457|672/1017|224/338||,T|synonymous_variant|LOW|PGSC0003DMG400032119|PGSC0003DMG400032119|transcript|PGSC0003DMT400081777|protein_coding|5/7|c.576C>T|p.Ser192Ser|742/1361|576/921|192/306||,T|upstream_gene_variant|MODIFIER|PGSC0003DMG401032158|PGSC0003…
1	1012961	T	C	ANN=C|synonymous_variant|LOW|PGSC0003DMG400032119|PGSC0003DMG400032119|transcript|PGSC0003DMT400081778|protein_coding|5/7|c.687T>C|p.Pro229Pro|853/1457|687/1017|229/338||,C|synonymous_variant|LOW|PGSC0003DMG400032119|PGSC0003DMG400032119|transcript|PGSC0003DMT400081777|protein_coding|5/7|c.591T>C|p.Pro197Pro|757/1361|591/921|197/306||,C|upstream_gene_variant|MODIFIER|PGSC0003DMG401032158|PGSC0003…
1	1013020	C	T	ANN=T|missense_variant|MODERATE|PGSC0003DMG400032119|PGSC0003DMG400032119|transcript|PGSC0003DMT400081778|protein_coding|5/7|c.746C>T|p.Ala249Val|912/1457|746/1017|249/338||,T|missense_variant|MODERATE|PGSC0003DMG400032119|PGSC0003DMG400032119|transcript|PGSC0003DMT400081777|protein_coding|5/7|c.650C>T|p.Ala217Val|816/1361|650/921|217/306||,T|upstream_gene_variant|MODIFIER|PGSC0003DMG401032158|PG…
1	1013021	A	G	ANN=G|synonymous_variant|LOW|PGSC0003DMG400032119|PGSC0003DMG400032119|transcript|PGSC0003DMT400081778|protein_coding|5/7|c.747A>G|p.Ala249Ala|913/1457|747/1017|249/338||,G|synonymous_variant|LOW|PGSC0003DMG400032119|PGSC0003DMG400032119|transcript|PGSC0003DMT400081777|protein_coding|5/7|c.651A>G|p.Ala217Ala|817/1361|651/921|217/306||,G|upstream_gene_variant|MODIFIER|PGSC0003DMG401032158|PGSC0003…
1	1013025	A	G	ANN=G|missense_variant|MODERATE|PGSC0003DMG400032119|PGSC0003DMG400032119|transcript|PGSC0003DMT400081778|protein_coding|5/7|c.751A>G|p.Ser251Gly|917/1457|751/1017|251/338||,G|missense_variant|MODERATE|PGSC0003DMG400032119|PGSC0003DMG400032119|transcript|PGSC0003DMT400081777|protein_coding|5/7|c.655A>G|p.Ser219Gly|821/1361|655/921|219/306||,G|upstream_gene_variant|MODIFIER|PGSC0003DMG401032158|PG…
1	1013026	G	T	ANN=T|missense_variant|MODERATE|PGSC0003DMG400032119|PGSC0003DMG400032119|transcript|PGSC0003DMT400081778|protein_coding|5/7|c.752G>T|p.Ser251Ile|918/1457|752/1017|251/338||,T|missense_variant|MODERATE|PGSC0003DMG400032119|PGSC0003DMG400032119|transcript|PGSC0003DMT400081777|protein_coding|5/7|c.656G>T|p.Ser219Ile|822/1361|656/921|219/306||,T|upstream_gene_variant|MODIFIER|PGSC0003DMG401032158|PG…
1	1013099	C	T	ANN=T|synonymous_variant|LOW|PGSC0003DMG400032119|PGSC0003DMG400032119|transcript|PGSC0003DMT400081778|protein_coding|5/7|c.825C>T|p.Thr275Thr|991/1457|825/1017|275/338||,T|synonymous_variant|LOW|PGSC0003DMG400032119|PGSC0003DMG400032119|transcript|PGSC0003DMT400081777|protein_coding|5/7|c.729C>T|p.Thr243Thr|895/1361|729/921|243/306||,T|upstream_gene_variant|MODIFIER|PGSC0003DMG401032158|PGSC0003…
1	1013333	A	G	ANN=G|upstream_gene_variant|MODIFIER|PGSC0003DMG401032158|PGSC0003DMG401032158|transcript|PGSC0003DMT400081915|protein_coding||c.-4712A>G|||||4392|,G|downstream_gene_variant|MODIFIER|MEE11|PGSC0003DMG402032158|transcript|PGSC0003DMT400081916|protein_coding||c.*4561T>C|||||4392|,G|downstream_gene_variant|MODIFIER|PGSC0003DMG400032119|PGSC0003DMG400032119|transcript|PGSC0003DMT400081776|protein_cod…
1	1013364	C	G	ANN=G|upstream_gene_variant|MODIFIER|PGSC0003DMG401032158|PGSC0003DMG401032158|transcript|PGSC0003DMT400081915|protein_coding||c.-4681C>G|||||4361|,G|downstream_gene_variant|MODIFIER|MEE11|PGSC0003DMG402032158|transcript|PGSC0003DMT400081916|protein_coding||c.*4530G>C|||||4361|,G|downstream_gene_variant|MODIFIER|PGSC0003DMG400032119|PGSC0003DMG400032119|transcript|PGSC0003DMT400081776|protein_cod…
1	1013385	T	C	ANN=C|upstream_gene_variant|MODIFIER|PGSC0003DMG401032158|PGSC0003DMG401032158|transcript|PGSC0003DMT400081915|protein_coding||c.-4660T>C|||||4340|,C|downstream_gene_variant|MODIFIER|MEE11|PGSC0003DMG402032158|transcript|PGSC0003DMT400081916|protein_coding||c.*4509A>G|||||4340|,C|downstream_gene_variant|MODIFIER|PGSC0003DMG400032119|PGSC0003DMG400032119|transcript|PGSC0003DMT400081776|protein_cod…
1	1013387	C	T	ANN=T|upstream_gene_variant|MODIFIER|PGSC0003DMG401032158|PGSC0003DMG401032158|transcript|PGSC0003DMT400081915|protein_coding||c.-4658C>T|||||4338|,T|downstream_gene_variant|MODIFIER|MEE11|PGSC0003DMG402032158|transcript|PGSC0003DMT400081916|protein_coding||c.*4507G>A|||||4338|,T|downstream_gene_variant|MODIFIER|PGSC0003DMG400032119|PGSC0003DMG400032119|transcript|PGSC0003DMT400081776|protein_cod…
1	1013390	G	C	ANN=C|upstream_gene_variant|MODIFIER|PGSC0003DMG401032158|PGSC0003DMG401032158|transcript|PGSC0003DMT400081915|protein_coding||c.-4655G>C|||||4335|,C|downstream_gene_variant|MODIFIER|MEE11|PGSC0003DMG402032158|transcript|PGSC0003DMT400081916|protein_coding||c.*4504C>G|||||4335|,C|downstream_gene_variant|MODIFIER|PGSC0003DMG400032119|PGSC0003DMG400032119|transcript|PGSC0003DMT400081776|protein_cod…
1	1013416	T	C	ANN=C|upstream_gene_variant|MODIFIER|PGSC0003DMG401032158|PGSC0003DMG401032158|transcript|PGSC0003DMT400081915|protein_coding||c.-4629T>C|||||4309|,C|downstream_gene_variant|MODIFIER|MEE11|PGSC0003DMG402032158|transcript|PGSC0003DMT400081916|protein_coding||c.*4478A>G|||||4309|,C|downstream_gene_variant|MODIFIER|PGSC0003DMG400032119|PGSC0003DMG400032119|transcript|PGSC0003DMT400081776|protein_cod…
1	1013422	C	T	ANN=T|upstream_gene_variant|MODIFIER|PGSC0003DMG401032158|PGSC0003DMG401032158|transcript|PGSC0003DMT400081915|protein_coding||c.-4623C>T|||||4303|,T|downstream_gene_variant|MODIFIER|MEE11|PGSC0003DMG402032158|transcript|PGSC0003DMT400081916|protein_coding||c.*4472G>A|||||4303|,T|downstream_gene_variant|MODIFIER|PGSC0003DMG400032119|PGSC0003DMG400032119|transcript|PGSC0003DMT400081776|protein_cod…
1	1013462	T	G	ANN=G|missense_variant|MODERATE|PGSC0003DMG400032119|PGSC0003DMG400032119|transcript|PGSC0003DMT400081778|protein_coding|7/7|c.919T>G|p.Cys307Gly|1085/1457|919/1017|307/338||,G|missense_variant|MODERATE|PGSC0003DMG400032119|PGSC0003DMG400032119|transcript|PGSC0003DMT400081777|protein_coding|7/7|c.823T>G|p.Cys275Gly|989/1361|823/921|275/306||,G|upstream_gene_variant|MODIFIER|PGSC0003DMG401032158|P…
1	1013478	C	T	ANN=T|missense_variant|MODERATE|PGSC0003DMG400032119|PGSC0003DMG400032119|transcript|PGSC0003DMT400081778|protein_coding|7/7|c.935C>T|p.Ser312Leu|1101/1457|935/1017|312/338||,T|missense_variant|MODERATE|PGSC0003DMG400032119|PGSC0003DMG400032119|transcript|PGSC0003DMT400081777|protein_coding|7/7|c.839C>T|p.Ser280Leu|1005/1361|839/921|280/306||,T|upstream_gene_variant|MODIFIER|PGSC0003DMG401032158|…
1	1013482	C	T	ANN=T|synonymous_variant|LOW|PGSC0003DMG400032119|PGSC0003DMG400032119|transcript|PGSC0003DMT400081778|protein_coding|7/7|c.939C>T|p.Pro313Pro|1105/1457|939/1017|313/338||,T|synonymous_variant|LOW|PGSC0003DMG400032119|PGSC0003DMG400032119|transcript|PGSC0003DMT400081777|protein_coding|7/7|c.843C>T|p.Pro281Pro|1009/1361|843/921|281/306||,T|upstream_gene_variant|MODIFIER|PGSC0003DMG401032158|PGSC00…
1	1013487	A	G	ANN=G|missense_variant|MODERATE|PGSC0003DMG400032119|PGSC0003DMG400032119|transcript|PGSC0003DMT400081778|protein_coding|7/7|c.944A>G|p.Tyr315Cys|1110/1457|944/1017|315/338||,G|missense_variant|MODERATE|PGSC0003DMG400032119|PGSC0003DMG400032119|transcript|PGSC0003DMT400081777|protein_coding|7/7|c.848A>G|p.Tyr283Cys|1014/1361|848/921|283/306||,G|upstream_gene_variant|MODIFIER|PGSC0003DMG401032158|…
1	1013490	C	T	ANN=T|missense_variant|MODERATE|PGSC0003DMG400032119|PGSC0003DMG400032119|transcript|PGSC0003DMT400081778|protein_coding|7/7|c.947C>T|p.Ser316Phe|1113/1457|947/1017|316/338||,T|missense_variant|MODERATE|PGSC0003DMG400032119|PGSC0003DMG400032119|transcript|PGSC0003DMT400081777|protein_coding|7/7|c.851C>T|p.Ser284Phe|1017/1361|851/921|284/306||,T|upstream_gene_variant|MODIFIER|PGSC0003DMG401032158|…
1	1013502	C	A	ANN=A|missense_variant|MODERATE|PGSC0003DMG400032119|PGSC0003DMG400032119|transcript|PGSC0003DMT400081778|protein_coding|7/7|c.959C>A|p.Ser320Tyr|1125/1457|959/1017|320/338||,A|missense_variant|MODERATE|PGSC0003DMG400032119|PGSC0003DMG400032119|transcript|PGSC0003DMT400081777|protein_coding|7/7|c.863C>A|p.Ser288Tyr|1029/1361|863/921|288/306||,A|upstream_gene_variant|MODIFIER|PGSC0003DMG401032158|…
1	1013524	A	G	ANN=G|synonymous_variant|LOW|PGSC0003DMG400032119|PGSC0003DMG400032119|transcript|PGSC0003DMT400081778|protein_coding|7/7|c.981A>G|p.Ala327Ala|1147/1457|981/1017|327/338||,G|synonymous_variant|LOW|PGSC0003DMG400032119|PGSC0003DMG400032119|transcript|PGSC0003DMT400081777|protein_coding|7/7|c.885A>G|p.Ala295Ala|1051/1361|885/921|295/306||,G|upstream_gene_variant|MODIFIER|PGSC0003DMG401032158|PGSC00…
1	1013539	A	G	ANN=G|synonymous_variant|LOW|PGSC0003DMG400032119|PGSC0003DMG400032119|transcript|PGSC0003DMT400081778|protein_coding|7/7|c.996A>G|p.Leu332Leu|1162/1457|996/1017|332/338||,G|synonymous_variant|LOW|PGSC0003DMG400032119|PGSC0003DMG400032119|transcript|PGSC0003DMT400081777|protein_coding|7/7|c.900A>G|p.Leu300Leu|1066/1361|900/921|300/306||,G|upstream_gene_variant|MODIFIER|PGSC0003DMG401032158|PGSC00…
1	1013545	T	C	ANN=C|synonymous_variant|LOW|PGSC0003DMG400032119|PGSC0003DMG400032119|transcript|PGSC0003DMT400081778|protein_coding|7/7|c.1002T>C|p.Ala334Ala|1168/1457|1002/1017|334/338||,C|synonymous_variant|LOW|PGSC0003DMG400032119|PGSC0003DMG400032119|transcript|PGSC0003DMT400081777|protein_coding|7/7|c.906T>C|p.Ala302Ala|1072/1361|906/921|302/306||,C|upstream_gene_variant|MODIFIER|PGSC0003DMG401032158|PGSC…
1	1013641	C	T	ANN=T|3_prime_UTR_variant|MODIFIER|PGSC0003DMG400032119|PGSC0003DMG400032119|transcript|PGSC0003DMT400081778|protein_coding|7/7|c.*81C>T|||||81|,T|3_prime_UTR_variant|MODIFIER|PGSC0003DMG400032119|PGSC0003DMG400032119|transcript|PGSC0003DMT400081777|protein_coding|7/7|c.*81C>T|||||81|,T|upstream_gene_variant|MODIFIER|PGSC0003DMG401032158|PGSC0003DMG401032158|transcript|PGSC0003DMT400081915|protei…
1	1013676	A	G	ANN=G|3_prime_UTR_variant|MODIFIER|PGSC0003DMG400032119|PGSC0003DMG400032119|transcript|PGSC0003DMT400081778|protein_coding|7/7|c.*116A>G|||||116|,G|3_prime_UTR_variant|MODIFIER|PGSC0003DMG400032119|PGSC0003DMG400032119|transcript|PGSC0003DMT400081777|protein_coding|7/7|c.*116A>G|||||116|,G|upstream_gene_variant|MODIFIER|PGSC0003DMG401032158|PGSC0003DMG401032158|transcript|PGSC0003DMT400081915|pr…
1	1013737	A	T	ANN=T|3_prime_UTR_variant|MODIFIER|PGSC0003DMG400032119|PGSC0003DMG400032119|transcript|PGSC0003DMT400081778|protein_coding|7/7|c.*177A>T|||||177|,T|3_prime_UTR_variant|MODIFIER|PGSC0003DMG400032119|PGSC0003DMG400032119|transcript|PGSC0003DMT400081777|protein_coding|7/7|c.*177A>T|||||177|,T|upstream_gene_variant|MODIFIER|PGSC0003DMG401032158|PGSC0003DMG401032158|transcript|PGSC0003DMT400081915|pr…
1	1013751	A	T	ANN=T|3_prime_UTR_variant|MODIFIER|PGSC0003DMG400032119|PGSC0003DMG400032119|transcript|PGSC0003DMT400081778|protein_coding|7/7|c.*191A>T|||||191|,T|3_prime_UTR_variant|MODIFIER|PGSC0003DMG400032119|PGSC0003DMG400032119|transcript|PGSC0003DMT400081777|protein_coding|7/7|c.*191A>T|||||191|,T|upstream_gene_variant|MODIFIER|PGSC0003DMG401032158|PGSC0003DMG401032158|transcript|PGSC0003DMT400081915|pr…
1	1018062	T	C	ANN=C|synonymous_variant|LOW|PGSC0003DMG401032158|PGSC0003DMG401032158|transcript|PGSC0003DMT400081915|protein_coding|1/1|c.18T>C|p.Ala6Ala|338/588|18/237|6/78||,C|synonymous_variant|LOW|MEE11|PGSC0003DMG402032158|transcript|PGSC0003DMT400081916|protein_coding|3/3|c.747A>G|p.Glu249Glu|872/1209|747/915|249/304||,C|downstream_gene_variant|MODIFIER|PGSC0003DMG400032119|PGSC0003DMG400032119|transcrip…
1	1018839	C	T	ANN=T|missense_variant|MODERATE|MEE11|PGSC0003DMG402032158|transcript|PGSC0003DMT400081916|protein_coding|2/3|c.656G>A|p.Arg219Lys|781/1209|656/915|219/304||,T|missense_variant|MODERATE|MEE11|PGSC0003DMG402032158|transcript|PGSC0003DMT400081917|protein_coding|2/2|c.656G>A|p.Arg219Lys|753/1184|656/687|219/228||,T|downstream_gene_variant|MODIFIER|PGSC0003DMG401032158|PGSC0003DMG401032158|transcript…
1	1018853	C	T	ANN=T|missense_variant|MODERATE|MEE11|PGSC0003DMG402032158|transcript|PGSC0003DMT400081916|protein_coding|2/3|c.642G>A|p.Met214Ile|767/1209|642/915|214/304||,T|missense_variant|MODERATE|MEE11|PGSC0003DMG402032158|transcript|PGSC0003DMT400081917|protein_coding|2/2|c.642G>A|p.Met214Ile|739/1184|642/687|214/228||,T|downstream_gene_variant|MODIFIER|PGSC0003DMG401032158|PGSC0003DMG401032158|transcript…
1	1018874	T	C	ANN=C|synonymous_variant|LOW|MEE11|PGSC0003DMG402032158|transcript|PGSC0003DMT400081916|protein_coding|2/3|c.621A>G|p.Arg207Arg|746/1209|621/915|207/304||,C|synonymous_variant|LOW|MEE11|PGSC0003DMG402032158|transcript|PGSC0003DMT400081917|protein_coding|2/2|c.621A>G|p.Arg207Arg|718/1184|621/687|207/228||,C|downstream_gene_variant|MODIFIER|PGSC0003DMG401032158|PGSC0003DMG401032158|transcript|PGSC0…
1	1018913	T	C	ANN=C|synonymous_variant|LOW|MEE11|PGSC0003DMG402032158|transcript|PGSC0003DMT400081916|protein_coding|2/3|c.582A>G|p.Pro194Pro|707/1209|582/915|194/304||,C|synonymous_variant|LOW|MEE11|PGSC0003DMG402032158|transcript|PGSC0003DMT400081917|protein_coding|2/2|c.582A>G|p.Pro194Pro|679/1184|582/687|194/228||,C|downstream_gene_variant|MODIFIER|PGSC0003DMG401032158|PGSC0003DMG401032158|transcript|PGSC0…
1	1018931	G	A	ANN=A|synonymous_variant|LOW|MEE11|PGSC0003DMG402032158|transcript|PGSC0003DMT400081916|protein_coding|2/3|c.564C>T|p.Ile188Ile|689/1209|564/915|188/304||,A|synonymous_variant|LOW|MEE11|PGSC0003DMG402032158|transcript|PGSC0003DMT400081917|protein_coding|2/2|c.564C>T|p.Ile188Ile|661/1184|564/687|188/228||,A|downstream_gene_variant|MODIFIER|PGSC0003DMG401032158|PGSC0003DMG401032158|transcript|PGSC0…
1	1018939	G	T	ANN=T|missense_variant|MODERATE|MEE11|PGSC0003DMG402032158|transcript|PGSC0003DMT400081916|protein_coding|2/3|c.556C>A|p.Pro186Thr|681/1209|556/915|186/304||,T|missense_variant|MODERATE|MEE11|PGSC0003DMG402032158|transcript|PGSC0003DMT400081917|protein_coding|2/2|c.556C>A|p.Pro186Thr|653/1184|556/687|186/228||,T|downstream_gene_variant|MODIFIER|PGSC0003DMG401032158|PGSC0003DMG401032158|transcript…
1	1018960	T	C	ANN=C|missense_variant|MODERATE|MEE11|PGSC0003DMG402032158|transcript|PGSC0003DMT400081916|protein_coding|2/3|c.535A>G|p.Thr179Ala|660/1209|535/915|179/304||,C|missense_variant|MODERATE|MEE11|PGSC0003DMG402032158|transcript|PGSC0003DMT400081917|protein_coding|2/2|c.535A>G|p.Thr179Ala|632/1184|535/687|179/228||,C|downstream_gene_variant|MODIFIER|PGSC0003DMG401032158|PGSC0003DMG401032158|transcript…
1	1018967	T	C	ANN=C|synonymous_variant|LOW|MEE11|PGSC0003DMG402032158|transcript|PGSC0003DMT400081916|protein_coding|2/3|c.528A>G|p.Glu176Glu|653/1209|528/915|176/304||,C|synonymous_variant|LOW|MEE11|PGSC0003DMG402032158|transcript|PGSC0003DMT400081917|protein_coding|2/2|c.528A>G|p.Glu176Glu|625/1184|528/687|176/228||,C|downstream_gene_variant|MODIFIER|PGSC0003DMG401032158|PGSC0003DMG401032158|transcript|PGSC0…
1	1018968	T	C	ANN=C|missense_variant|MODERATE|MEE11|PGSC0003DMG402032158|transcript|PGSC0003DMT400081916|protein_coding|2/3|c.527A>G|p.Glu176Gly|652/1209|527/915|176/304||,C|missense_variant|MODERATE|MEE11|PGSC0003DMG402032158|transcript|PGSC0003DMT400081917|protein_coding|2/2|c.527A>G|p.Glu176Gly|624/1184|527/687|176/228||,C|downstream_gene_variant|MODIFIER|PGSC0003DMG401032158|PGSC0003DMG401032158|transcript…
1	1018982	A	G	ANN=G|synonymous_variant|LOW|MEE11|PGSC0003DMG402032158|transcript|PGSC0003DMT400081916|protein_coding|2/3|c.513T>C|p.Tyr171Tyr|638/1209|513/915|171/304||,G|synonymous_variant|LOW|MEE11|PGSC0003DMG402032158|transcript|PGSC0003DMT400081917|protein_coding|2/2|c.513T>C|p.Tyr171Tyr|610/1184|513/687|171/228||,G|downstream_gene_variant|MODIFIER|PGSC0003DMG401032158|PGSC0003DMG401032158|transcript|PGSC0…
1	1019003	T	C	ANN=C|synonymous_variant|LOW|MEE11|PGSC0003DMG402032158|transcript|PGSC0003DMT400081916|protein_coding|2/3|c.492A>G|p.Lys164Lys|617/1209|492/915|164/304||,C|synonymous_variant|LOW|MEE11|PGSC0003DMG402032158|transcript|PGSC0003DMT400081917|protein_coding|2/2|c.492A>G|p.Lys164Lys|589/1184|492/687|164/228||,C|downstream_gene_variant|MODIFIER|PGSC0003DMG401032158|PGSC0003DMG401032158|transcript|PGSC0…
1	1019025	C	T	ANN=T|missense_variant|MODERATE|MEE11|PGSC0003DMG402032158|transcript|PGSC0003DMT400081916|protein_coding|2/3|c.470G>A|p.Gly157Glu|595/1209|470/915|157/304||,T|missense_variant|MODERATE|MEE11|PGSC0003DMG402032158|transcript|PGSC0003DMT400081917|protein_coding|2/2|c.470G>A|p.Gly157Glu|567/1184|470/687|157/228||,T|downstream_gene_variant|MODIFIER|PGSC0003DMG401032158|PGSC0003DMG401032158|transcript…
1	1019035	A	G	ANN=G|missense_variant|MODERATE|MEE11|PGSC0003DMG402032158|transcript|PGSC0003DMT400081916|protein_coding|2/3|c.460T>C|p.Tyr154His|585/1209|460/915|154/304||,G|missense_variant|MODERATE|MEE11|PGSC0003DMG402032158|transcript|PGSC0003DMT400081917|protein_coding|2/2|c.460T>C|p.Tyr154His|557/1184|460/687|154/228||,G|downstream_gene_variant|MODIFIER|PGSC0003DMG401032158|PGSC0003DMG401032158|transcript…
1	1019058	A	G	ANN=G|missense_variant|MODERATE|MEE11|PGSC0003DMG402032158|transcript|PGSC0003DMT400081916|protein_coding|2/3|c.437T>C|p.Ile146Thr|562/1209|437/915|146/304||,G|missense_variant|MODERATE|MEE11|PGSC0003DMG402032158|transcript|PGSC0003DMT400081917|protein_coding|2/2|c.437T>C|p.Ile146Thr|534/1184|437/687|146/228||,G|downstream_gene_variant|MODIFIER|PGSC0003DMG401032158|PGSC0003DMG401032158|transcript…
1	1019092	T	A	ANN=A|missense_variant|MODERATE|MEE11|PGSC0003DMG402032158|transcript|PGSC0003DMT400081916|protein_coding|2/3|c.403A>T|p.Asn135Tyr|528/1209|403/915|135/304||,A|missense_variant|MODERATE|MEE11|PGSC0003DMG402032158|transcript|PGSC0003DMT400081917|protein_coding|2/2|c.403A>T|p.Asn135Tyr|500/1184|403/687|135/228||,A|downstream_gene_variant|MODIFIER|PGSC0003DMG401032158|PGSC0003DMG401032158|transcript…
1	1028378	A	T	ANN=T|synonymous_variant|LOW|PGSC0003DMG400032160|PGSC0003DMG400032160|transcript|PGSC0003DMT400081921|protein_coding|4/4|c.456T>A|p.Ile152Ile|549/770|456/495|152/164||,T|synonymous_variant|LOW|PGSC0003DMG400032160|PGSC0003DMG400032160|transcript|PGSC0003DMT400081920|protein_coding|2/2|c.165T>A|p.Ile55Ile|333/554|165/204|55/67||,T|3_prime_UTR_variant|MODIFIER|PGSC0003DMG400032160|PGSC0003DMG40003…
1	1028385	T	C	ANN=C|missense_variant|MODERATE|PGSC0003DMG400032160|PGSC0003DMG400032160|transcript|PGSC0003DMT400081921|protein_coding|4/4|c.449A>G|p.Lys150Arg|542/770|449/495|150/164||,C|missense_variant|MODERATE|PGSC0003DMG400032160|PGSC0003DMG400032160|transcript|PGSC0003DMT400081920|protein_coding|2/2|c.158A>G|p.Lys53Arg|326/554|158/204|53/67||,C|3_prime_UTR_variant|MODIFIER|PGSC0003DMG400032160|PGSC0003DM…
1	1028406	C	T	ANN=T|missense_variant|MODERATE|PGSC0003DMG400032160|PGSC0003DMG400032160|transcript|PGSC0003DMT400081921|protein_coding|4/4|c.428G>A|p.Gly143Glu|521/770|428/495|143/164||,T|missense_variant|MODERATE|PGSC0003DMG400032160|PGSC0003DMG400032160|transcript|PGSC0003DMT400081920|protein_coding|2/2|c.137G>A|p.Gly46Glu|305/554|137/204|46/67||,T|3_prime_UTR_variant|MODIFIER|PGSC0003DMG400032160|PGSC0003DM…
1	1028855	C	T	ANN=T|missense_variant|MODERATE|PGSC0003DMG400032160|PGSC0003DMG400032160|transcript|PGSC0003DMT400081921|protein_coding|3/4|c.320G>A|p.Ser107Asn|413/770|320/495|107/164||,T|missense_variant|MODERATE|PGSC0003DMG400032160|PGSC0003DMG400032160|transcript|PGSC0003DMT400081920|protein_coding|1/2|c.29G>A|p.Ser10Asn|197/554|29/204|10/67||,T|missense_variant|MODERATE|PGSC0003DMG400032160|PGSC0003DMG4000…
1	1028869	G	A	ANN=A|synonymous_variant|LOW|PGSC0003DMG400032160|PGSC0003DMG400032160|transcript|PGSC0003DMT400081921|protein_coding|3/4|c.306C>T|p.Tyr102Tyr|399/770|306/495|102/164||,A|synonymous_variant|LOW|PGSC0003DMG400032160|PGSC0003DMG400032160|transcript|PGSC0003DMT400081920|protein_coding|1/2|c.15C>T|p.Tyr5Tyr|183/554|15/204|5/67||,A|synonymous_variant|LOW|PGSC0003DMG400032160|PGSC0003DMG400032160|trans…
1	1028915	C	G	ANN=G|missense_variant|MODERATE|PGSC0003DMG400032160|PGSC0003DMG400032160|transcript|PGSC0003DMT400081921|protein_coding|3/4|c.260G>C|p.Gly87Ala|353/770|260/495|87/164||,G|missense_variant|MODERATE|PGSC0003DMG400032160|PGSC0003DMG400032160|transcript|PGSC0003DMT400081919|protein_coding|3/3|c.260G>C|p.Gly87Ala|353/1111|260/426|87/141||,G|5_prime_UTR_variant|MODIFIER|PGSC0003DMG400032160|PGSC0003DM…
1	1028935	T	A	ANN=A|synonymous_variant|LOW|PGSC0003DMG400032160|PGSC0003DMG400032160|transcript|PGSC0003DMT400081921|protein_coding|3/4|c.240A>T|p.Ile80Ile|333/770|240/495|80/164||,A|synonymous_variant|LOW|PGSC0003DMG400032160|PGSC0003DMG400032160|transcript|PGSC0003DMT400081919|protein_coding|3/3|c.240A>T|p.Ile80Ile|333/1111|240/426|80/141||,A|5_prime_UTR_premature_start_codon_gain_variant|LOW|PGSC0003DMG4000…
1	1029851	G	T	ANN=T|synonymous_variant|LOW|PGSC0003DMG400032160|PGSC0003DMG400032160|transcript|PGSC0003DMT400081921|protein_coding|1/4|c.120C>A|p.Ser40Ser|213/770|120/495|40/164||,T|synonymous_variant|LOW|PGSC0003DMG400032160|PGSC0003DMG400032160|transcript|PGSC0003DMT400081919|protein_coding|1/3|c.120C>A|p.Ser40Ser|213/1111|120/426|40/141||,T|synonymous_variant|LOW|PGSC0003DMG400032160|PGSC0003DMG400032160|t…
1	1029870	C	T	ANN=T|missense_variant|MODERATE|PGSC0003DMG400032160|PGSC0003DMG400032160|transcript|PGSC0003DMT400081921|protein_coding|1/4|c.101G>A|p.Gly34Glu|194/770|101/495|34/164||,T|missense_variant|MODERATE|PGSC0003DMG400032160|PGSC0003DMG400032160|transcript|PGSC0003DMT400081919|protein_coding|1/3|c.101G>A|p.Gly34Glu|194/1111|101/426|34/141||,T|missense_variant|MODERATE|PGSC0003DMG400032160|PGSC0003DMG40…
1	1029872	A	G	ANN=G|synonymous_variant|LOW|PGSC0003DMG400032160|PGSC0003DMG400032160|transcript|PGSC0003DMT400081921|protein_coding|1/4|c.99T>C|p.Thr33Thr|192/770|99/495|33/164||,G|synonymous_variant|LOW|PGSC0003DMG400032160|PGSC0003DMG400032160|transcript|PGSC0003DMT400081919|protein_coding|1/3|c.99T>C|p.Thr33Thr|192/1111|99/426|33/141||,G|synonymous_variant|LOW|PGSC0003DMG400032160|PGSC0003DMG400032160|trans…
1	1029917	G	T	ANN=T|synonymous_variant|LOW|PGSC0003DMG400032160|PGSC0003DMG400032160|transcript|PGSC0003DMT400081921|protein_coding|1/4|c.54C>A|p.Pro18Pro|147/770|54/495|18/164||,T|synonymous_variant|LOW|PGSC0003DMG400032160|PGSC0003DMG400032160|transcript|PGSC0003DMT400081919|protein_coding|1/3|c.54C>A|p.Pro18Pro|147/1111|54/426|18/141||,T|synonymous_variant|LOW|PGSC0003DMG400032160|PGSC0003DMG400032160|trans…
1	1029932	T	C	ANN=C|synonymous_variant|LOW|PGSC0003DMG400032160|PGSC0003DMG400032160|transcript|PGSC0003DMT400081921|protein_coding|1/4|c.39A>G|p.Pro13Pro|132/770|39/495|13/164||,C|synonymous_variant|LOW|PGSC0003DMG400032160|PGSC0003DMG400032160|transcript|PGSC0003DMT400081919|protein_coding|1/3|c.39A>G|p.Pro13Pro|132/1111|39/426|13/141||,C|synonymous_variant|LOW|PGSC0003DMG400032160|PGSC0003DMG400032160|trans…
1	1029943	C	T	ANN=T|missense_variant|MODERATE|PGSC0003DMG400032160|PGSC0003DMG400032160|transcript|PGSC0003DMT400081921|protein_coding|1/4|c.28G>A|p.Gly10Ser|121/770|28/495|10/164||,T|missense_variant|MODERATE|PGSC0003DMG400032160|PGSC0003DMG400032160|transcript|PGSC0003DMT400081919|protein_coding|1/3|c.28G>A|p.Gly10Ser|121/1111|28/426|10/141||,T|missense_variant|MODERATE|PGSC0003DMG400032160|PGSC0003DMG400032…
1	1029945	T	A	ANN=A|missense_variant|MODERATE|PGSC0003DMG400032160|PGSC0003DMG400032160|transcript|PGSC0003DMT400081921|protein_coding|1/4|c.26A>T|p.Tyr9Phe|119/770|26/495|9/164||,A|missense_variant|MODERATE|PGSC0003DMG400032160|PGSC0003DMG400032160|transcript|PGSC0003DMT400081919|protein_coding|1/3|c.26A>T|p.Tyr9Phe|119/1111|26/426|9/141||,A|missense_variant|MODERATE|PGSC0003DMG400032160|PGSC0003DMG400032160|…
1	1029987	A	T	ANN=T|5_prime_UTR_variant|MODIFIER|PGSC0003DMG400032160|PGSC0003DMG400032160|transcript|PGSC0003DMT400081921|protein_coding|1/4|c.-17T>A|||||17|,T|5_prime_UTR_variant|MODIFIER|PGSC0003DMG400032160|PGSC0003DMG400032160|transcript|PGSC0003DMT400081919|protein_coding|1/3|c.-17T>A|||||17|,T|5_prime_UTR_variant|MODIFIER|PGSC0003DMG400032160|PGSC0003DMG400032160|transcript|PGSC0003DMT400081922|protein_…
1	1029995	T	G	ANN=G|5_prime_UTR_variant|MODIFIER|PGSC0003DMG400032160|PGSC0003DMG400032160|transcript|PGSC0003DMT400081921|protein_coding|1/4|c.-25A>C|||||25|,G|5_prime_UTR_variant|MODIFIER|PGSC0003DMG400032160|PGSC0003DMG400032160|transcript|PGSC0003DMT400081919|protein_coding|1/3|c.-25A>C|||||25|,G|5_prime_UTR_variant|MODIFIER|PGSC0003DMG400032160|PGSC0003DMG400032160|transcript|PGSC0003DMT400081922|protein_…
1	1030001	T	C	ANN=C|5_prime_UTR_variant|MODIFIER|PGSC0003DMG400032160|PGSC0003DMG400032160|transcript|PGSC0003DMT400081921|protein_coding|1/4|c.-31A>G|||||31|,C|5_prime_UTR_variant|MODIFIER|PGSC0003DMG400032160|PGSC0003DMG400032160|transcript|PGSC0003DMT400081919|protein_coding|1/3|c.-31A>G|||||31|,C|5_prime_UTR_variant|MODIFIER|PGSC0003DMG400032160|PGSC0003DMG400032160|transcript|PGSC0003DMT400081922|protein_…
1	1030005	T	A	ANN=A|5_prime_UTR_variant|MODIFIER|PGSC0003DMG400032160|PGSC0003DMG400032160|transcript|PGSC0003DMT400081921|protein_coding|1/4|c.-35A>T|||||35|,A|5_prime_UTR_variant|MODIFIER|PGSC0003DMG400032160|PGSC0003DMG400032160|transcript|PGSC0003DMT400081919|protein_coding|1/3|c.-35A>T|||||35|,A|5_prime_UTR_variant|MODIFIER|PGSC0003DMG400032160|PGSC0003DMG400032160|transcript|PGSC0003DMT400081922|protein_…
1	1030016	G	A	ANN=A|5_prime_UTR_variant|MODIFIER|PGSC0003DMG400032160|PGSC0003DMG400032160|transcript|PGSC0003DMT400081921|protein_coding|1/4|c.-46C>T|||||46|,A|5_prime_UTR_variant|MODIFIER|PGSC0003DMG400032160|PGSC0003DMG400032160|transcript|PGSC0003DMT400081919|protein_coding|1/3|c.-46C>T|||||46|,A|5_prime_UTR_variant|MODIFIER|PGSC0003DMG400032160|PGSC0003DMG400032160|transcript|PGSC0003DMT400081922|protein_…
1	1030019	G	C	ANN=C|5_prime_UTR_premature_start_codon_gain_variant|LOW|PGSC0003DMG400032160|PGSC0003DMG400032160|transcript|PGSC0003DMT400081921|protein_coding|1/4|c.-49C>G||||||,C|5_prime_UTR_premature_start_codon_gain_variant|LOW|PGSC0003DMG400032160|PGSC0003DMG400032160|transcript|PGSC0003DMT400081919|protein_coding|1/3|c.-49C>G||||||,C|5_prime_UTR_premature_start_codon_gain_variant|LOW|PGSC0003DMG400032160…
1	1040782	C	G	ANN=G|missense_variant|MODERATE|PGSC0003DMG400032120|PGSC0003DMG400032120|transcript|PGSC0003DMT400081781|protein_coding|3/4|c.1084C>G|p.Arg362Gly|1520/3597|1084/1131|362/376||,G|missense_variant|MODERATE|PGSC0003DMG400032120|PGSC0003DMG400032120|transcript|PGSC0003DMT400081782|protein_coding|3/3|c.1084C>G|p.Arg362Gly|1520/1646|1084/1131|362/376||,G|missense_variant|MODERATE|PGSC0003DMG400032120|…
1	1041568	T	C	ANN=C|splice_region_variant|LOW|PGSC0003DMG400032120|PGSC0003DMG400032120|transcript|PGSC0003DMT400081781|protein_coding|4/4|c.*20T>C||||||,C|3_prime_UTR_variant|MODIFIER|PGSC0003DMG400032120|PGSC0003DMG400032120|transcript|PGSC0003DMT400081781|protein_coding|4/4|c.*20T>C|||||739|,C|3_prime_UTR_variant|MODIFIER|PGSC0003DMG402032161|PGSC0003DMG402032161|transcript|PGSC0003DMT400081928|protein_codi…
1	1041570	A	G	ANN=G|3_prime_UTR_variant|MODIFIER|PGSC0003DMG400032120|PGSC0003DMG400032120|transcript|PGSC0003DMT400081781|protein_coding|4/4|c.*22A>G|||||741|,G|3_prime_UTR_variant|MODIFIER|PGSC0003DMG402032161|PGSC0003DMG402032161|transcript|PGSC0003DMT400081928|protein_coding|5/5|c.*641T>C|||||641|,G|3_prime_UTR_variant|MODIFIER|PGSC0003DMG402032161|PGSC0003DMG402032161|transcript|PGSC0003DMT400081929|prote…
1	1041578	A	G	ANN=G|3_prime_UTR_variant|MODIFIER|PGSC0003DMG400032120|PGSC0003DMG400032120|transcript|PGSC0003DMT400081781|protein_coding|4/4|c.*30A>G|||||749|,G|3_prime_UTR_variant|MODIFIER|PGSC0003DMG402032161|PGSC0003DMG402032161|transcript|PGSC0003DMT400081928|protein_coding|5/5|c.*633T>C|||||633|,G|3_prime_UTR_variant|MODIFIER|PGSC0003DMG402032161|PGSC0003DMG402032161|transcript|PGSC0003DMT400081929|prote…
1	1041581	C	T	ANN=T|3_prime_UTR_variant|MODIFIER|PGSC0003DMG400032120|PGSC0003DMG400032120|transcript|PGSC0003DMT400081781|protein_coding|4/4|c.*33C>T|||||752|,T|3_prime_UTR_variant|MODIFIER|PGSC0003DMG402032161|PGSC0003DMG402032161|transcript|PGSC0003DMT400081928|protein_coding|5/5|c.*630G>A|||||630|,T|3_prime_UTR_variant|MODIFIER|PGSC0003DMG402032161|PGSC0003DMG402032161|transcript|PGSC0003DMT400081929|prote…
1	1041609	C	G	ANN=G|3_prime_UTR_variant|MODIFIER|PGSC0003DMG400032120|PGSC0003DMG400032120|transcript|PGSC0003DMT400081781|protein_coding|4/4|c.*61C>G|||||780|,G|3_prime_UTR_variant|MODIFIER|PGSC0003DMG402032161|PGSC0003DMG402032161|transcript|PGSC0003DMT400081928|protein_coding|5/5|c.*602G>C|||||602|,G|3_prime_UTR_variant|MODIFIER|PGSC0003DMG402032161|PGSC0003DMG402032161|transcript|PGSC0003DMT400081929|prote…
1	1041621	C	T	ANN=T|3_prime_UTR_variant|MODIFIER|PGSC0003DMG400032120|PGSC0003DMG400032120|transcript|PGSC0003DMT400081781|protein_coding|4/4|c.*73C>T|||||792|,T|3_prime_UTR_variant|MODIFIER|PGSC0003DMG402032161|PGSC0003DMG402032161|transcript|PGSC0003DMT400081928|protein_coding|5/5|c.*590G>A|||||590|,T|3_prime_UTR_variant|MODIFIER|PGSC0003DMG402032161|PGSC0003DMG402032161|transcript|PGSC0003DMT400081929|prote…
1	1041654	A	G	ANN=G|3_prime_UTR_variant|MODIFIER|PGSC0003DMG400032120|PGSC0003DMG400032120|transcript|PGSC0003DMT400081781|protein_coding|4/4|c.*106A>G|||||825|,G|3_prime_UTR_variant|MODIFIER|PGSC0003DMG402032161|PGSC0003DMG402032161|transcript|PGSC0003DMT400081928|protein_coding|5/5|c.*557T>C|||||557|,G|3_prime_UTR_variant|MODIFIER|PGSC0003DMG402032161|PGSC0003DMG402032161|transcript|PGSC0003DMT400081929|prot…
1	1041844	G	A	ANN=A|3_prime_UTR_variant|MODIFIER|PGSC0003DMG400032120|PGSC0003DMG400032120|transcript|PGSC0003DMT400081781|protein_coding|4/4|c.*296G>A|||||1015|,A|3_prime_UTR_variant|MODIFIER|PGSC0003DMG402032161|PGSC0003DMG402032161|transcript|PGSC0003DMT400081928|protein_coding|5/5|c.*367C>T|||||367|,A|3_prime_UTR_variant|MODIFIER|PGSC0003DMG402032161|PGSC0003DMG402032161|transcript|PGSC0003DMT400081929|pro…
1	1041845	G	A	ANN=A|3_prime_UTR_variant|MODIFIER|PGSC0003DMG400032120|PGSC0003DMG400032120|transcript|PGSC0003DMT400081781|protein_coding|4/4|c.*297G>A|||||1016|,A|3_prime_UTR_variant|MODIFIER|PGSC0003DMG402032161|PGSC0003DMG402032161|transcript|PGSC0003DMT400081928|protein_coding|5/5|c.*366C>T|||||366|,A|3_prime_UTR_variant|MODIFIER|PGSC0003DMG402032161|PGSC0003DMG402032161|transcript|PGSC0003DMT400081929|pro…
1	1041846	G	T	ANN=T|3_prime_UTR_variant|MODIFIER|PGSC0003DMG400032120|PGSC0003DMG400032120|transcript|PGSC0003DMT400081781|protein_coding|4/4|c.*298G>T|||||1017|,T|3_prime_UTR_variant|MODIFIER|PGSC0003DMG402032161|PGSC0003DMG402032161|transcript|PGSC0003DMT400081928|protein_coding|5/5|c.*365C>A|||||365|,T|3_prime_UTR_variant|MODIFIER|PGSC0003DMG402032161|PGSC0003DMG402032161|transcript|PGSC0003DMT400081929|pro…
1	1041863	G	A	ANN=A|3_prime_UTR_variant|MODIFIER|PGSC0003DMG400032120|PGSC0003DMG400032120|transcript|PGSC0003DMT400081781|protein_coding|4/4|c.*315G>A|||||1034|,A|3_prime_UTR_variant|MODIFIER|PGSC0003DMG402032161|PGSC0003DMG402032161|transcript|PGSC0003DMT400081928|protein_coding|5/5|c.*348C>T|||||348|,A|3_prime_UTR_variant|MODIFIER|PGSC0003DMG402032161|PGSC0003DMG402032161|transcript|PGSC0003DMT400081929|pro…
1	1041876	A	C	ANN=C|3_prime_UTR_variant|MODIFIER|PGSC0003DMG400032120|PGSC0003DMG400032120|transcript|PGSC0003DMT400081781|protein_coding|4/4|c.*328A>C|||||1047|,C|3_prime_UTR_variant|MODIFIER|PGSC0003DMG402032161|PGSC0003DMG402032161|transcript|PGSC0003DMT400081928|protein_coding|5/5|c.*335T>G|||||335|,C|3_prime_UTR_variant|MODIFIER|PGSC0003DMG402032161|PGSC0003DMG402032161|transcript|PGSC0003DMT400081929|pro…
1	1041910	C	T	ANN=T|3_prime_UTR_variant|MODIFIER|PGSC0003DMG400032120|PGSC0003DMG400032120|transcript|PGSC0003DMT400081781|protein_coding|4/4|c.*362C>T|||||1081|,T|3_prime_UTR_variant|MODIFIER|PGSC0003DMG402032161|PGSC0003DMG402032161|transcript|PGSC0003DMT400081928|protein_coding|5/5|c.*301G>A|||||301|,T|3_prime_UTR_variant|MODIFIER|PGSC0003DMG402032161|PGSC0003DMG402032161|transcript|PGSC0003DMT400081929|pro…
1	1041911	G	A	ANN=A|3_prime_UTR_variant|MODIFIER|PGSC0003DMG400032120|PGSC0003DMG400032120|transcript|PGSC0003DMT400081781|protein_coding|4/4|c.*363G>A|||||1082|,A|3_prime_UTR_variant|MODIFIER|PGSC0003DMG402032161|PGSC0003DMG402032161|transcript|PGSC0003DMT400081928|protein_coding|5/5|c.*300C>T|||||300|,A|3_prime_UTR_variant|MODIFIER|PGSC0003DMG402032161|PGSC0003DMG402032161|transcript|PGSC0003DMT400081929|pro…
1	1041918	G	A	ANN=A|3_prime_UTR_variant|MODIFIER|PGSC0003DMG400032120|PGSC0003DMG400032120|transcript|PGSC0003DMT400081781|protein_coding|4/4|c.*370G>A|||||1089|,A|3_prime_UTR_variant|MODIFIER|PGSC0003DMG402032161|PGSC0003DMG402032161|transcript|PGSC0003DMT400081928|protein_coding|5/5|c.*293C>T|||||293|,A|3_prime_UTR_variant|MODIFIER|PGSC0003DMG402032161|PGSC0003DMG402032161|transcript|PGSC0003DMT400081929|pro…
1	1041972	T	C	ANN=C|3_prime_UTR_variant|MODIFIER|PGSC0003DMG400032120|PGSC0003DMG400032120|transcript|PGSC0003DMT400081781|protein_coding|4/4|c.*424T>C|||||1143|,C|3_prime_UTR_variant|MODIFIER|PGSC0003DMG402032161|PGSC0003DMG402032161|transcript|PGSC0003DMT400081928|protein_coding|5/5|c.*239A>G|||||239|,C|3_prime_UTR_variant|MODIFIER|PGSC0003DMG402032161|PGSC0003DMG402032161|transcript|PGSC0003DMT400081929|pro…
1	1041974	C	T	ANN=T|3_prime_UTR_variant|MODIFIER|PGSC0003DMG400032120|PGSC0003DMG400032120|transcript|PGSC0003DMT400081781|protein_coding|4/4|c.*426C>T|||||1145|,T|3_prime_UTR_variant|MODIFIER|PGSC0003DMG402032161|PGSC0003DMG402032161|transcript|PGSC0003DMT400081928|protein_coding|5/5|c.*237G>A|||||237|,T|3_prime_UTR_variant|MODIFIER|PGSC0003DMG402032161|PGSC0003DMG402032161|transcript|PGSC0003DMT400081929|pro…
1	1044771	C	T	ANN=T|missense_variant|MODERATE|PGSC0003DMG401032161|PGSC0003DMG401032161|transcript|PGSC0003DMT400081923|protein_coding|1/1|c.145G>A|p.Glu49Lys|264/572|145/279|49/92||,T|missense_variant|MODERATE|PGSC0003DMG401032161|PGSC0003DMG401032161|transcript|PGSC0003DMT400081925|protein_coding|4/4|c.433G>A|p.Glu145Lys|869/1177|433/567|145/188||,T|3_prime_UTR_variant|MODIFIER|PGSC0003DMG401032161|PGSC0003D…
1	1044780	A	C	ANN=C|missense_variant|MODERATE|PGSC0003DMG401032161|PGSC0003DMG401032161|transcript|PGSC0003DMT400081923|protein_coding|1/1|c.136T>G|p.Ser46Ala|255/572|136/279|46/92||,C|missense_variant|MODERATE|PGSC0003DMG401032161|PGSC0003DMG401032161|transcript|PGSC0003DMT400081925|protein_coding|4/4|c.424T>G|p.Ser142Ala|860/1177|424/567|142/188||,C|3_prime_UTR_variant|MODIFIER|PGSC0003DMG401032161|PGSC0003D…
1	1044781	T	C	ANN=C|synonymous_variant|LOW|PGSC0003DMG401032161|PGSC0003DMG401032161|transcript|PGSC0003DMT400081923|protein_coding|1/1|c.135A>G|p.Gly45Gly|254/572|135/279|45/92||,C|synonymous_variant|LOW|PGSC0003DMG401032161|PGSC0003DMG401032161|transcript|PGSC0003DMT400081925|protein_coding|4/4|c.423A>G|p.Gly141Gly|859/1177|423/567|141/188||,C|3_prime_UTR_variant|MODIFIER|PGSC0003DMG401032161|PGSC0003DMG4010…
1	1044784	G	A	ANN=A|synonymous_variant|LOW|PGSC0003DMG401032161|PGSC0003DMG401032161|transcript|PGSC0003DMT400081923|protein_coding|1/1|c.132C>T|p.Ile44Ile|251/572|132/279|44/92||,A|synonymous_variant|LOW|PGSC0003DMG401032161|PGSC0003DMG401032161|transcript|PGSC0003DMT400081925|protein_coding|4/4|c.420C>T|p.Ile140Ile|856/1177|420/567|140/188||,A|3_prime_UTR_variant|MODIFIER|PGSC0003DMG401032161|PGSC0003DMG4010…
1	1044788	A	T	ANN=T|missense_variant|MODERATE|PGSC0003DMG401032161|PGSC0003DMG401032161|transcript|PGSC0003DMT400081923|protein_coding|1/1|c.128T>A|p.Ile43Asn|247/572|128/279|43/92||,T|missense_variant|MODERATE|PGSC0003DMG401032161|PGSC0003DMG401032161|transcript|PGSC0003DMT400081925|protein_coding|4/4|c.416T>A|p.Ile139Asn|852/1177|416/567|139/188||,T|3_prime_UTR_variant|MODIFIER|PGSC0003DMG401032161|PGSC0003D…
1	1044796	A	T	ANN=T|synonymous_variant|LOW|PGSC0003DMG401032161|PGSC0003DMG401032161|transcript|PGSC0003DMT400081923|protein_coding|1/1|c.120T>A|p.Ala40Ala|239/572|120/279|40/92||,T|synonymous_variant|LOW|PGSC0003DMG401032161|PGSC0003DMG401032161|transcript|PGSC0003DMT400081925|protein_coding|4/4|c.408T>A|p.Ala136Ala|844/1177|408/567|136/188||,T|3_prime_UTR_variant|MODIFIER|PGSC0003DMG401032161|PGSC0003DMG4010…
1	1044805	C	T	ANN=T|missense_variant|MODERATE|PGSC0003DMG401032161|PGSC0003DMG401032161|transcript|PGSC0003DMT400081923|protein_coding|1/1|c.111G>A|p.Met37Ile|230/572|111/279|37/92||,T|missense_variant|MODERATE|PGSC0003DMG401032161|PGSC0003DMG401032161|transcript|PGSC0003DMT400081925|protein_coding|4/4|c.399G>A|p.Met133Ile|835/1177|399/567|133/188||,T|3_prime_UTR_variant|MODIFIER|PGSC0003DMG401032161|PGSC0003D…
1	1044817	A	G	ANN=G|synonymous_variant|LOW|PGSC0003DMG401032161|PGSC0003DMG401032161|transcript|PGSC0003DMT400081923|protein_coding|1/1|c.99T>C|p.Tyr33Tyr|218/572|99/279|33/92||,G|synonymous_variant|LOW|PGSC0003DMG401032161|PGSC0003DMG401032161|transcript|PGSC0003DMT400081925|protein_coding|4/4|c.387T>C|p.Tyr129Tyr|823/1177|387/567|129/188||,G|3_prime_UTR_variant|MODIFIER|PGSC0003DMG401032161|PGSC0003DMG401032…
1	1044823	G	A	ANN=A|synonymous_variant|LOW|PGSC0003DMG401032161|PGSC0003DMG401032161|transcript|PGSC0003DMT400081923|protein_coding|1/1|c.93C>T|p.Ser31Ser|212/572|93/279|31/92||,A|synonymous_variant|LOW|PGSC0003DMG401032161|PGSC0003DMG401032161|transcript|PGSC0003DMT400081925|protein_coding|4/4|c.381C>T|p.Ser127Ser|817/1177|381/567|127/188||,A|3_prime_UTR_variant|MODIFIER|PGSC0003DMG401032161|PGSC0003DMG401032…
1	1044862	C	A	ANN=A|synonymous_variant|LOW|PGSC0003DMG401032161|PGSC0003DMG401032161|transcript|PGSC0003DMT400081923|protein_coding|1/1|c.54G>T|p.Val18Val|173/572|54/279|18/92||,A|synonymous_variant|LOW|PGSC0003DMG401032161|PGSC0003DMG401032161|transcript|PGSC0003DMT400081925|protein_coding|4/4|c.342G>T|p.Val114Val|778/1177|342/567|114/188||,A|3_prime_UTR_variant|MODIFIER|PGSC0003DMG401032161|PGSC0003DMG401032…
1	1044870	G	T	ANN=T|missense_variant|MODERATE|PGSC0003DMG401032161|PGSC0003DMG401032161|transcript|PGSC0003DMT400081923|protein_coding|1/1|c.46C>A|p.Gln16Lys|165/572|46/279|16/92||,T|missense_variant|MODERATE|PGSC0003DMG401032161|PGSC0003DMG401032161|transcript|PGSC0003DMT400081925|protein_coding|4/4|c.334C>A|p.Gln112Lys|770/1177|334/567|112/188||,T|3_prime_UTR_variant|MODIFIER|PGSC0003DMG401032161|PGSC0003DMG…
1	1044880	C	T	ANN=T|synonymous_variant|LOW|PGSC0003DMG401032161|PGSC0003DMG401032161|transcript|PGSC0003DMT400081923|protein_coding|1/1|c.36G>A|p.Leu12Leu|155/572|36/279|12/92||,T|synonymous_variant|LOW|PGSC0003DMG401032161|PGSC0003DMG401032161|transcript|PGSC0003DMT400081925|protein_coding|4/4|c.324G>A|p.Leu108Leu|760/1177|324/567|108/188||,T|3_prime_UTR_variant|MODIFIER|PGSC0003DMG401032161|PGSC0003DMG401032…
1	1044882	A	T	ANN=T|missense_variant|MODERATE|PGSC0003DMG401032161|PGSC0003DMG401032161|transcript|PGSC0003DMT400081923|protein_coding|1/1|c.34T>A|p.Leu12Met|153/572|34/279|12/92||,T|missense_variant|MODERATE|PGSC0003DMG401032161|PGSC0003DMG401032161|transcript|PGSC0003DMT400081925|protein_coding|4/4|c.322T>A|p.Leu108Met|758/1177|322/567|108/188||,T|3_prime_UTR_variant|MODIFIER|PGSC0003DMG401032161|PGSC0003DMG…
1	1044905	T	C	ANN=C|missense_variant|MODERATE|PGSC0003DMG401032161|PGSC0003DMG401032161|transcript|PGSC0003DMT400081923|protein_coding|1/1|c.11A>G|p.His4Arg|130/572|11/279|4/92||,C|missense_variant|MODERATE|PGSC0003DMG401032161|PGSC0003DMG401032161|transcript|PGSC0003DMT400081925|protein_coding|4/4|c.299A>G|p.His100Arg|735/1177|299/567|100/188||,C|3_prime_UTR_variant|MODIFIER|PGSC0003DMG401032161|PGSC0003DMG40…
1	1044916	T	C	ANN=C|synonymous_variant|LOW|PGSC0003DMG401032161|PGSC0003DMG401032161|transcript|PGSC0003DMT400081925|protein_coding|4/4|c.288A>G|p.Thr96Thr|724/1177|288/567|96/188||,C|5_prime_UTR_variant|MODIFIER|PGSC0003DMG401032161|PGSC0003DMG401032161|transcript|PGSC0003DMT400081923|protein_coding|1/1|c.-1A>G|||||1|,C|3_prime_UTR_variant|MODIFIER|PGSC0003DMG401032161|PGSC0003DMG401032161|transcript|PGSC0003…
1	1044925	G	A	ANN=A|synonymous_variant|LOW|PGSC0003DMG401032161|PGSC0003DMG401032161|transcript|PGSC0003DMT400081925|protein_coding|4/4|c.279C>T|p.Asn93Asn|715/1177|279/567|93/188||,A|5_prime_UTR_premature_start_codon_gain_variant|LOW|PGSC0003DMG401032161|PGSC0003DMG401032161|transcript|PGSC0003DMT400081923|protein_coding|1/1|c.-10C>T||||||,A|5_prime_UTR_variant|MODIFIER|PGSC0003DMG401032161|PGSC0003DMG4010321…
1	1044931	A	T	ANN=T|synonymous_variant|LOW|PGSC0003DMG401032161|PGSC0003DMG401032161|transcript|PGSC0003DMT400081925|protein_coding|4/4|c.273T>A|p.Thr91Thr|709/1177|273/567|91/188||,T|5_prime_UTR_variant|MODIFIER|PGSC0003DMG401032161|PGSC0003DMG401032161|transcript|PGSC0003DMT400081923|protein_coding|1/1|c.-16T>A|||||16|,T|3_prime_UTR_variant|MODIFIER|PGSC0003DMG401032161|PGSC0003DMG401032161|transcript|PGSC00…
1	1044946	C	T	ANN=T|synonymous_variant|LOW|PGSC0003DMG401032161|PGSC0003DMG401032161|transcript|PGSC0003DMT400081925|protein_coding|4/4|c.258G>A|p.Arg86Arg|694/1177|258/567|86/188||,T|5_prime_UTR_variant|MODIFIER|PGSC0003DMG401032161|PGSC0003DMG401032161|transcript|PGSC0003DMT400081923|protein_coding|1/1|c.-31G>A|||||31|,T|3_prime_UTR_variant|MODIFIER|PGSC0003DMG401032161|PGSC0003DMG401032161|transcript|PGSC00…
1	1044964	G	A	ANN=A|synonymous_variant|LOW|PGSC0003DMG401032161|PGSC0003DMG401032161|transcript|PGSC0003DMT400081925|protein_coding|4/4|c.240C>T|p.Phe80Phe|676/1177|240/567|80/188||,A|5_prime_UTR_premature_start_codon_gain_variant|LOW|PGSC0003DMG401032161|PGSC0003DMG401032161|transcript|PGSC0003DMT400081923|protein_coding|1/1|c.-49C>T||||||,A|5_prime_UTR_variant|MODIFIER|PGSC0003DMG401032161|PGSC0003DMG4010321…
1	1045576	C	T	ANN=T|synonymous_variant|LOW|PGSC0003DMG401032161|PGSC0003DMG401032161|transcript|PGSC0003DMT400081925|protein_coding|3/4|c.135G>A|p.Thr45Thr|571/1177|135/567|45/188||,T|3_prime_UTR_variant|MODIFIER|PGSC0003DMG401032161|PGSC0003DMG401032161|transcript|PGSC0003DMT400081926|protein_coding|4/5|c.*163G>A|||||537|,T|3_prime_UTR_variant|MODIFIER|PGSC0003DMG402032161|PGSC0003DMG402032161|transcript|PGSC…
1	1046517	C	T	ANN=T|missense_variant|MODERATE|PGSC0003DMG402032161|PGSC0003DMG402032161|transcript|PGSC0003DMT400081932|protein_coding|2/3|c.433G>A|p.Gly145Ser|475/1057|433/858|145/285||,T|missense_variant|MODERATE|PGSC0003DMG401032161|PGSC0003DMG401032161|transcript|PGSC0003DMT400081926|protein_coding|2/5|c.433G>A|p.Gly145Ser|487/1555|433/732|145/243||,T|missense_variant|MODERATE|PGSC0003DMG402032161|PGSC0003…
1	1046533	G	T	ANN=T|synonymous_variant|LOW|PGSC0003DMG402032161|PGSC0003DMG402032161|transcript|PGSC0003DMT400081932|protein_coding|2/3|c.417C>A|p.Gly139Gly|459/1057|417/858|139/285||,T|synonymous_variant|LOW|PGSC0003DMG401032161|PGSC0003DMG401032161|transcript|PGSC0003DMT400081926|protein_coding|2/5|c.417C>A|p.Gly139Gly|471/1555|417/732|139/243||,T|synonymous_variant|LOW|PGSC0003DMG402032161|PGSC0003DMG402032…
1	1066705	A	T	ANN=T|5_prime_UTR_variant|MODIFIER|ZKT|PGSC0003DMG400032122|transcript|PGSC0003DMT400081787|protein_coding|1/7|c.-20A>T|||||20|,T|5_prime_UTR_variant|MODIFIER|ZKT|PGSC0003DMG400032122|transcript|PGSC0003DMT400081786|protein_coding|1/5|c.-20A>T|||||20|,T|upstream_gene_variant|MODIFIER|PGSC0003DMG400032210|PGSC0003DMG400032210|transcript|PGSC0003DMT400082031|protein_coding||c.-1752T>A|||||1634|,T|u…
1	1066772	C	T	ANN=T|synonymous_variant|LOW|ZKT|PGSC0003DMG400032122|transcript|PGSC0003DMT400081787|protein_coding|1/7|c.48C>T|p.Leu16Leu|206/1341|48/978|16/325||,T|synonymous_variant|LOW|ZKT|PGSC0003DMG400032122|transcript|PGSC0003DMT400081786|protein_coding|1/5|c.48C>T|p.Leu16Leu|206/1129|48/813|16/270||,T|upstream_gene_variant|MODIFIER|PGSC0003DMG400032210|PGSC0003DMG400032210|transcript|PGSC0003DMT40008203…
1	1066808	G	T	ANN=T|synonymous_variant|LOW|ZKT|PGSC0003DMG400032122|transcript|PGSC0003DMT400081787|protein_coding|1/7|c.84G>T|p.Ser28Ser|242/1341|84/978|28/325||,T|synonymous_variant|LOW|ZKT|PGSC0003DMG400032122|transcript|PGSC0003DMT400081786|protein_coding|1/5|c.84G>T|p.Ser28Ser|242/1129|84/813|28/270||,T|upstream_gene_variant|MODIFIER|PGSC0003DMG400032210|PGSC0003DMG400032210|transcript|PGSC0003DMT40008203…
1	1066832	A	G	ANN=G|synonymous_variant|LOW|ZKT|PGSC0003DMG400032122|transcript|PGSC0003DMT400081787|protein_coding|1/7|c.108A>G|p.Lys36Lys|266/1341|108/978|36/325||,G|synonymous_variant|LOW|ZKT|PGSC0003DMG400032122|transcript|PGSC0003DMT400081786|protein_coding|1/5|c.108A>G|p.Lys36Lys|266/1129|108/813|36/270||,G|upstream_gene_variant|MODIFIER|PGSC0003DMG400032210|PGSC0003DMG400032210|transcript|PGSC0003DMT4000…
1	1066944	G	A	ANN=A|missense_variant|MODERATE|ZKT|PGSC0003DMG400032122|transcript|PGSC0003DMT400081787|protein_coding|1/7|c.220G>A|p.Asp74Asn|378/1341|220/978|74/325||,A|missense_variant|MODERATE|ZKT|PGSC0003DMG400032122|transcript|PGSC0003DMT400081786|protein_coding|1/5|c.220G>A|p.Asp74Asn|378/1129|220/813|74/270||,A|upstream_gene_variant|MODIFIER|PGSC0003DMG400032210|PGSC0003DMG400032210|transcript|PGSC0003D…
1	1068138	C	T	ANN=T|synonymous_variant|LOW|ZKT|PGSC0003DMG400032122|transcript|PGSC0003DMT400081787|protein_coding|2/7|c.432C>T|p.Tyr144Tyr|590/1341|432/978|144/325||,T|synonymous_variant|LOW|ZKT|PGSC0003DMG400032122|transcript|PGSC0003DMT400081786|protein_coding|2/5|c.432C>T|p.Tyr144Tyr|590/1129|432/813|144/270||,T|upstream_gene_variant|MODIFIER|PGSC0003DMG400032210|PGSC0003DMG400032210|transcript|PGSC0003DMT…
1	1068144	C	T	ANN=T|synonymous_variant|LOW|ZKT|PGSC0003DMG400032122|transcript|PGSC0003DMT400081787|protein_coding|2/7|c.438C>T|p.Ile146Ile|596/1341|438/978|146/325||,T|synonymous_variant|LOW|ZKT|PGSC0003DMG400032122|transcript|PGSC0003DMT400081786|protein_coding|2/5|c.438C>T|p.Ile146Ile|596/1129|438/813|146/270||,T|upstream_gene_variant|MODIFIER|PGSC0003DMG400032210|PGSC0003DMG400032210|transcript|PGSC0003DMT…
1	1068147	A	G	ANN=G|synonymous_variant|LOW|ZKT|PGSC0003DMG400032122|transcript|PGSC0003DMT400081787|protein_coding|2/7|c.441A>G|p.Arg147Arg|599/1341|441/978|147/325||,G|synonymous_variant|LOW|ZKT|PGSC0003DMG400032122|transcript|PGSC0003DMT400081786|protein_coding|2/5|c.441A>G|p.Arg147Arg|599/1129|441/813|147/270||,G|upstream_gene_variant|MODIFIER|PGSC0003DMG400032210|PGSC0003DMG400032210|transcript|PGSC0003DMT…
1	1068276	G	C	ANN=C|missense_variant|MODERATE|ZKT|PGSC0003DMG400032122|transcript|PGSC0003DMT400081787|protein_coding|3/7|c.499G>C|p.Val167Leu|657/1341|499/978|167/325||,C|missense_variant|MODERATE|ZKT|PGSC0003DMG400032122|transcript|PGSC0003DMT400081786|protein_coding|3/5|c.499G>C|p.Val167Leu|657/1129|499/813|167/270||,C|upstream_gene_variant|MODIFIER|PGSC0003DMG400032210|PGSC0003DMG400032210|transcript|PGSC0…
1	1068340	G	C	ANN=C|missense_variant|MODERATE|ZKT|PGSC0003DMG400032122|transcript|PGSC0003DMT400081787|protein_coding|3/7|c.563G>C|p.Arg188Thr|721/1341|563/978|188/325||,C|missense_variant|MODERATE|ZKT|PGSC0003DMG400032122|transcript|PGSC0003DMT400081786|protein_coding|3/5|c.563G>C|p.Arg188Thr|721/1129|563/813|188/270||,C|upstream_gene_variant|MODIFIER|PGSC0003DMG400032210|PGSC0003DMG400032210|transcript|PGSC0…
1	1068347	G	A	ANN=A|synonymous_variant|LOW|ZKT|PGSC0003DMG400032122|transcript|PGSC0003DMT400081787|protein_coding|3/7|c.570G>A|p.Arg190Arg|728/1341|570/978|190/325||,A|synonymous_variant|LOW|ZKT|PGSC0003DMG400032122|transcript|PGSC0003DMT400081786|protein_coding|3/5|c.570G>A|p.Arg190Arg|728/1129|570/813|190/270||,A|upstream_gene_variant|MODIFIER|PGSC0003DMG400032210|PGSC0003DMG400032210|transcript|PGSC0003DMT…
1	1068351	A	C	ANN=C|missense_variant|MODERATE|ZKT|PGSC0003DMG400032122|transcript|PGSC0003DMT400081787|protein_coding|3/7|c.574A>C|p.Ile192Leu|732/1341|574/978|192/325||,C|missense_variant|MODERATE|ZKT|PGSC0003DMG400032122|transcript|PGSC0003DMT400081786|protein_coding|3/5|c.574A>C|p.Ile192Leu|732/1129|574/813|192/270||,C|upstream_gene_variant|MODIFIER|PGSC0003DMG400032210|PGSC0003DMG400032210|transcript|PGSC0…
1	1068472	C	A	ANN=A|synonymous_variant|LOW|ZKT|PGSC0003DMG400032122|transcript|PGSC0003DMT400081787|protein_coding|4/7|c.619C>A|p.Arg207Arg|777/1341|619/978|207/325||,A|synonymous_variant|LOW|ZKT|PGSC0003DMG400032122|transcript|PGSC0003DMT400081786|protein_coding|4/5|c.619C>A|p.Arg207Arg|777/1129|619/813|207/270||,A|upstream_gene_variant|MODIFIER|PGSC0003DMG400032210|PGSC0003DMG400032210|transcript|PGSC0003DMT…
1	1068477	A	G	ANN=G|synonymous_variant|LOW|ZKT|PGSC0003DMG400032122|transcript|PGSC0003DMT400081787|protein_coding|4/7|c.624A>G|p.Glu208Glu|782/1341|624/978|208/325||,G|synonymous_variant|LOW|ZKT|PGSC0003DMG400032122|transcript|PGSC0003DMT400081786|protein_coding|4/5|c.624A>G|p.Glu208Glu|782/1129|624/813|208/270||,G|upstream_gene_variant|MODIFIER|PGSC0003DMG400032210|PGSC0003DMG400032210|transcript|PGSC0003DMT…
1	1068489	T	C	ANN=C|synonymous_variant|LOW|ZKT|PGSC0003DMG400032122|transcript|PGSC0003DMT400081787|protein_coding|4/7|c.636T>C|p.Arg212Arg|794/1341|636/978|212/325||,C|synonymous_variant|LOW|ZKT|PGSC0003DMG400032122|transcript|PGSC0003DMT400081786|protein_coding|4/5|c.636T>C|p.Arg212Arg|794/1129|636/813|212/270||,C|upstream_gene_variant|MODIFIER|PGSC0003DMG400032210|PGSC0003DMG400032210|transcript|PGSC0003DMT…
1	1068605	C	T	ANN=T|synonymous_variant|LOW|ZKT|PGSC0003DMG400032122|transcript|PGSC0003DMT400081787|protein_coding|5/7|c.663C>T|p.Gly221Gly|821/1341|663/978|221/325||,T|synonymous_variant|LOW|ZKT|PGSC0003DMG400032122|transcript|PGSC0003DMT400081786|protein_coding|5/5|c.663C>T|p.Gly221Gly|821/1129|663/813|221/270||,T|upstream_gene_variant|MODIFIER|PGSC0003DMG400032210|PGSC0003DMG400032210|transcript|PGSC0003DMT…
1	1068669	G	T	ANN=T|missense_variant|MODERATE|ZKT|PGSC0003DMG400032122|transcript|PGSC0003DMT400081787|protein_coding|5/7|c.727G>T|p.Ala243Ser|885/1341|727/978|243/325||,T|missense_variant|MODERATE|ZKT|PGSC0003DMG400032122|transcript|PGSC0003DMT400081786|protein_coding|5/5|c.727G>T|p.Ala243Ser|885/1129|727/813|243/270||,T|upstream_gene_variant|MODIFIER|PGSC0003DMG400032210|PGSC0003DMG400032210|transcript|PGSC0…
1	1068695	C	T	ANN=T|synonymous_variant|LOW|ZKT|PGSC0003DMG400032122|transcript|PGSC0003DMT400081787|protein_coding|5/7|c.753C>T|p.Ala251Ala|911/1341|753/978|251/325||,T|synonymous_variant|LOW|ZKT|PGSC0003DMG400032122|transcript|PGSC0003DMT400081786|protein_coding|5/5|c.753C>T|p.Ala251Ala|911/1129|753/813|251/270||,T|upstream_gene_variant|MODIFIER|PGSC0003DMG400032210|PGSC0003DMG400032210|transcript|PGSC0003DMT…
1	1069022	C	A	ANN=A|missense_variant&splice_region_variant|MODERATE|ZKT|PGSC0003DMG400032122|transcript|PGSC0003DMT400081787|protein_coding|6/7|c.778C>A|p.Leu260Ile|936/1341|778/978|260/325||,A|upstream_gene_variant|MODIFIER|PGSC0003DMG400032210|PGSC0003DMG400032210|transcript|PGSC0003DMT400082031|protein_coding||c.-4069G>T|||||3951|,A|upstream_gene_variant|MODIFIER|PGSC0003DMG401032165|PGSC0003DMG401032165|tr…
1	1069033	A	G	ANN=G|synonymous_variant|LOW|ZKT|PGSC0003DMG400032122|transcript|PGSC0003DMT400081787|protein_coding|6/7|c.789A>G|p.Gly263Gly|947/1341|789/978|263/325||,G|upstream_gene_variant|MODIFIER|PGSC0003DMG400032210|PGSC0003DMG400032210|transcript|PGSC0003DMT400082031|protein_coding||c.-4080T>C|||||3962|,G|upstream_gene_variant|MODIFIER|PGSC0003DMG401032165|PGSC0003DMG401032165|transcript|PGSC0003DMT40008…
1	1069040	G	T	ANN=T|missense_variant|MODERATE|ZKT|PGSC0003DMG400032122|transcript|PGSC0003DMT400081787|protein_coding|6/7|c.796G>T|p.Ala266Ser|954/1341|796/978|266/325||,T|upstream_gene_variant|MODIFIER|PGSC0003DMG400032210|PGSC0003DMG400032210|transcript|PGSC0003DMT400082031|protein_coding||c.-4087C>A|||||3969|,T|upstream_gene_variant|MODIFIER|PGSC0003DMG401032165|PGSC0003DMG401032165|transcript|PGSC0003DMT40…
1	1069046	G	A	ANN=A|missense_variant|MODERATE|ZKT|PGSC0003DMG400032122|transcript|PGSC0003DMT400081787|protein_coding|6/7|c.802G>A|p.Glu268Lys|960/1341|802/978|268/325||,A|upstream_gene_variant|MODIFIER|PGSC0003DMG400032210|PGSC0003DMG400032210|transcript|PGSC0003DMT400082031|protein_coding||c.-4093C>T|||||3975|,A|upstream_gene_variant|MODIFIER|PGSC0003DMG401032165|PGSC0003DMG401032165|transcript|PGSC0003DMT40…
1	1069055	A	C	ANN=C|missense_variant|MODERATE|ZKT|PGSC0003DMG400032122|transcript|PGSC0003DMT400081787|protein_coding|6/7|c.811A>C|p.Met271Leu|969/1341|811/978|271/325||,C|upstream_gene_variant|MODIFIER|PGSC0003DMG400032210|PGSC0003DMG400032210|transcript|PGSC0003DMT400082031|protein_coding||c.-4102T>G|||||3984|,C|upstream_gene_variant|MODIFIER|PGSC0003DMG401032165|PGSC0003DMG401032165|transcript|PGSC0003DMT40…
1	1069206	G	A	ANN=A|missense_variant|MODERATE|ZKT|PGSC0003DMG400032122|transcript|PGSC0003DMT400081787|protein_coding|7/7|c.883G>A|p.Asp295Asn|1041/1341|883/978|295/325||,A|upstream_gene_variant|MODIFIER|PGSC0003DMG400032210|PGSC0003DMG400032210|transcript|PGSC0003DMT400082031|protein_coding||c.-4253C>T|||||4135|,A|upstream_gene_variant|MODIFIER|PGSC0003DMG401032165|PGSC0003DMG401032165|transcript|PGSC0003DMT4…
1	1069214	G	A	ANN=A|synonymous_variant|LOW|ZKT|PGSC0003DMG400032122|transcript|PGSC0003DMT400081787|protein_coding|7/7|c.891G>A|p.Glu297Glu|1049/1341|891/978|297/325||,A|upstream_gene_variant|MODIFIER|PGSC0003DMG400032210|PGSC0003DMG400032210|transcript|PGSC0003DMT400082031|protein_coding||c.-4261C>T|||||4143|,A|upstream_gene_variant|MODIFIER|PGSC0003DMG401032165|PGSC0003DMG401032165|transcript|PGSC0003DMT4000…
1	1069268	G	A	ANN=A|synonymous_variant|LOW|ZKT|PGSC0003DMG400032122|transcript|PGSC0003DMT400081787|protein_coding|7/7|c.945G>A|p.Ala315Ala|1103/1341|945/978|315/325||,A|upstream_gene_variant|MODIFIER|PGSC0003DMG400032210|PGSC0003DMG400032210|transcript|PGSC0003DMT400082031|protein_coding||c.-4315C>T|||||4197|,A|upstream_gene_variant|MODIFIER|PGSC0003DMG401032165|PGSC0003DMG401032165|transcript|PGSC0003DMT4000…
1	1069277	C	T	ANN=T|synonymous_variant|LOW|ZKT|PGSC0003DMG400032122|transcript|PGSC0003DMT400081787|protein_coding|7/7|c.954C>T|p.Ser318Ser|1112/1341|954/978|318/325||,T|upstream_gene_variant|MODIFIER|PGSC0003DMG400032210|PGSC0003DMG400032210|transcript|PGSC0003DMT400082031|protein_coding||c.-4324G>A|||||4206|,T|upstream_gene_variant|MODIFIER|PGSC0003DMG401032165|PGSC0003DMG401032165|transcript|PGSC0003DMT4000…
1	1069311	C	T	ANN=T|3_prime_UTR_variant|MODIFIER|ZKT|PGSC0003DMG400032122|transcript|PGSC0003DMT400081787|protein_coding|7/7|c.*10C>T|||||10|,T|upstream_gene_variant|MODIFIER|PGSC0003DMG400032210|PGSC0003DMG400032210|transcript|PGSC0003DMT400082031|protein_coding||c.-4358G>A|||||4240|,T|upstream_gene_variant|MODIFIER|PGSC0003DMG401032165|PGSC0003DMG401032165|transcript|PGSC0003DMT400081938|protein_coding||c.-1…
1	1069318	A	G	ANN=G|3_prime_UTR_variant|MODIFIER|ZKT|PGSC0003DMG400032122|transcript|PGSC0003DMT400081787|protein_coding|7/7|c.*17A>G|||||17|,G|upstream_gene_variant|MODIFIER|PGSC0003DMG400032210|PGSC0003DMG400032210|transcript|PGSC0003DMT400082031|protein_coding||c.-4365T>C|||||4247|,G|upstream_gene_variant|MODIFIER|PGSC0003DMG401032165|PGSC0003DMG401032165|transcript|PGSC0003DMT400081938|protein_coding||c.-1…
1	1069416	T	C	ANN=C|3_prime_UTR_variant|MODIFIER|ZKT|PGSC0003DMG400032122|transcript|PGSC0003DMT400081787|protein_coding|7/7|c.*115T>C|||||115|,C|upstream_gene_variant|MODIFIER|PGSC0003DMG400032210|PGSC0003DMG400032210|transcript|PGSC0003DMT400082031|protein_coding||c.-4463A>G|||||4345|,C|upstream_gene_variant|MODIFIER|PGSC0003DMG401032165|PGSC0003DMG401032165|transcript|PGSC0003DMT400081938|protein_coding||c.…
1	1077058	C	A	ANN=A|3_prime_UTR_variant|MODIFIER|OVA5|PGSC0003DMG400032166|transcript|PGSC0003DMT400081942|protein_coding|14/14|c.*12G>T|||||12|,A|3_prime_UTR_variant|MODIFIER|OVA5|PGSC0003DMG400032166|transcript|PGSC0003DMT400081940|protein_coding|3/3|c.*12G>T|||||12|,A|upstream_gene_variant|MODIFIER|PGSC0003DMG402032165|PGSC0003DMG402032165|transcript|PGSC0003DMT400081939|protein_coding||c.-4134G>T|||||3608|…
1	1077133	T	A	ANN=A|synonymous_variant|LOW|OVA5|PGSC0003DMG400032166|transcript|PGSC0003DMT400081942|protein_coding|14/14|c.1701A>T|p.Leu567Leu|1773/2139|1701/1764|567/587||,A|synonymous_variant|LOW|OVA5|PGSC0003DMG400032166|transcript|PGSC0003DMT400081940|protein_coding|3/3|c.252A>T|p.Leu84Leu|312/678|252/315|84/104||,A|upstream_gene_variant|MODIFIER|PGSC0003DMG402032165|PGSC0003DMG402032165|transcript|PGSC00…
1	1077302	T	C	ANN=C|synonymous_variant|LOW|OVA5|PGSC0003DMG400032166|transcript|PGSC0003DMT400081942|protein_coding|13/14|c.1659A>G|p.Pro553Pro|1731/2139|1659/1764|553/587||,C|synonymous_variant|LOW|OVA5|PGSC0003DMG400032166|transcript|PGSC0003DMT400081940|protein_coding|2/3|c.210A>G|p.Pro70Pro|270/678|210/315|70/104||,C|upstream_gene_variant|MODIFIER|PGSC0003DMG402032165|PGSC0003DMG402032165|transcript|PGSC00…
1	1077397	C	A	ANN=A|missense_variant|MODERATE|OVA5|PGSC0003DMG400032166|transcript|PGSC0003DMT400081942|protein_coding|13/14|c.1564G>T|p.Ala522Ser|1636/2139|1564/1764|522/587||,A|missense_variant|MODERATE|OVA5|PGSC0003DMG400032166|transcript|PGSC0003DMT400081940|protein_coding|2/3|c.115G>T|p.Ala39Ser|175/678|115/315|39/104||,A|upstream_gene_variant|MODIFIER|PGSC0003DMG402032165|PGSC0003DMG402032165|transcript|…
1	1077399	C	T	ANN=T|missense_variant|MODERATE|OVA5|PGSC0003DMG400032166|transcript|PGSC0003DMT400081942|protein_coding|13/14|c.1562G>A|p.Gly521Asp|1634/2139|1562/1764|521/587||,T|missense_variant|MODERATE|OVA5|PGSC0003DMG400032166|transcript|PGSC0003DMT400081940|protein_coding|2/3|c.113G>A|p.Gly38Asp|173/678|113/315|38/104||,T|upstream_gene_variant|MODIFIER|PGSC0003DMG402032165|PGSC0003DMG402032165|transcript|…
1	1077425	T	C	ANN=C|synonymous_variant|LOW|OVA5|PGSC0003DMG400032166|transcript|PGSC0003DMT400081942|protein_coding|13/14|c.1536A>G|p.Lys512Lys|1608/2139|1536/1764|512/587||,C|synonymous_variant|LOW|OVA5|PGSC0003DMG400032166|transcript|PGSC0003DMT400081940|protein_coding|2/3|c.87A>G|p.Lys29Lys|147/678|87/315|29/104||,C|upstream_gene_variant|MODIFIER|PGSC0003DMG402032165|PGSC0003DMG402032165|transcript|PGSC0003…
1	1077440	T	C	ANN=C|synonymous_variant|LOW|OVA5|PGSC0003DMG400032166|transcript|PGSC0003DMT400081942|protein_coding|13/14|c.1521A>G|p.Gln507Gln|1593/2139|1521/1764|507/587||,C|synonymous_variant|LOW|OVA5|PGSC0003DMG400032166|transcript|PGSC0003DMT400081940|protein_coding|2/3|c.72A>G|p.Gln24Gln|132/678|72/315|24/104||,C|upstream_gene_variant|MODIFIER|PGSC0003DMG402032165|PGSC0003DMG402032165|transcript|PGSC0003…
1	1077455	T	C	ANN=C|synonymous_variant|LOW|OVA5|PGSC0003DMG400032166|transcript|PGSC0003DMT400081942|protein_coding|13/14|c.1506A>G|p.Glu502Glu|1578/2139|1506/1764|502/587||,C|synonymous_variant|LOW|OVA5|PGSC0003DMG400032166|transcript|PGSC0003DMT400081940|protein_coding|2/3|c.57A>G|p.Glu19Glu|117/678|57/315|19/104||,C|upstream_gene_variant|MODIFIER|PGSC0003DMG402032165|PGSC0003DMG402032165|transcript|PGSC0003…
1	1078173	G	A	ANN=A|synonymous_variant|LOW|OVA5|PGSC0003DMG400032166|transcript|PGSC0003DMT400081942|protein_coding|12/14|c.1443C>T|p.Gly481Gly|1515/2139|1443/1764|481/587||,A|5_prime_UTR_variant|MODIFIER|OVA5|PGSC0003DMG400032166|transcript|PGSC0003DMT400081940|protein_coding|1/3|c.-7C>T|||||7|,A|upstream_gene_variant|MODIFIER|PGSC0003DMG402032165|PGSC0003DMG402032165|transcript|PGSC0003DMT400081939|protein_c…
1	1078206	G	C	ANN=C|synonymous_variant|LOW|OVA5|PGSC0003DMG400032166|transcript|PGSC0003DMT400081942|protein_coding|12/14|c.1410C>G|p.Gly470Gly|1482/2139|1410/1764|470/587||,C|5_prime_UTR_variant|MODIFIER|OVA5|PGSC0003DMG400032166|transcript|PGSC0003DMT400081940|protein_coding|1/3|c.-40C>G|||||40|,C|upstream_gene_variant|MODIFIER|PGSC0003DMG402032165|PGSC0003DMG402032165|transcript|PGSC0003DMT400081939|protein…
1	1080298	T	C	ANN=C|missense_variant|MODERATE|OVA5|PGSC0003DMG400032166|transcript|PGSC0003DMT400081942|protein_coding|9/14|c.1085A>G|p.Lys362Arg|1157/2139|1085/1764|362/587||,C|upstream_gene_variant|MODIFIER|OVA5|PGSC0003DMG400032166|transcript|PGSC0003DMT400081940|protein_coding||c.-2132A>G|||||2072|
1	1086223	A	G	ANN=G|synonymous_variant|LOW|OVA5|PGSC0003DMG400032166|transcript|PGSC0003DMT400081942|protein_coding|3/14|c.516T>C|p.Asp172Asp|588/2139|516/1764|172/587||
1	1106337	A	G	ANN=G|missense_variant|MODERATE|PGSC0003DMG400032123|PGSC0003DMG400032123|transcript|PGSC0003DMT400081788|protein_coding|3/7|c.473A>G|p.Lys158Arg|811/2033|473/1281|158/426||,G|missense_variant|MODERATE|PGSC0003DMG400032123|PGSC0003DMG400032123|transcript|PGSC0003DMT400081789|protein_coding|3/6|c.473A>G|p.Lys158Arg|811/2427|473/987|158/328||
1	1106338	G	A	ANN=A|synonymous_variant|LOW|PGSC0003DMG400032123|PGSC0003DMG400032123|transcript|PGSC0003DMT400081788|protein_coding|3/7|c.474G>A|p.Lys158Lys|812/2033|474/1281|158/426||,A|synonymous_variant|LOW|PGSC0003DMG400032123|PGSC0003DMG400032123|transcript|PGSC0003DMT400081789|protein_coding|3/6|c.474G>A|p.Lys158Lys|812/2427|474/987|158/328||
1	1106346	G	C	ANN=C|missense_variant|MODERATE|PGSC0003DMG400032123|PGSC0003DMG400032123|transcript|PGSC0003DMT400081788|protein_coding|3/7|c.482G>C|p.Gly161Ala|820/2033|482/1281|161/426||,C|missense_variant|MODERATE|PGSC0003DMG400032123|PGSC0003DMG400032123|transcript|PGSC0003DMT400081789|protein_coding|3/6|c.482G>C|p.Gly161Ala|820/2427|482/987|161/328||
1	1106348	A	T	ANN=T|missense_variant|MODERATE|PGSC0003DMG400032123|PGSC0003DMG400032123|transcript|PGSC0003DMT400081788|protein_coding|3/7|c.484A>T|p.Ile162Phe|822/2033|484/1281|162/426||,T|missense_variant|MODERATE|PGSC0003DMG400032123|PGSC0003DMG400032123|transcript|PGSC0003DMT400081789|protein_coding|3/6|c.484A>T|p.Ile162Phe|822/2427|484/987|162/328||
1	1107534	G	A	ANN=A|synonymous_variant|LOW|PGSC0003DMG400032123|PGSC0003DMG400032123|transcript|PGSC0003DMT400081788|protein_coding|7/7|c.954G>A|p.Leu318Leu|1292/2033|954/1281|318/426||,A|3_prime_UTR_variant|MODIFIER|PGSC0003DMG400032123|PGSC0003DMG400032123|transcript|PGSC0003DMT400081789|protein_coding|6/6|c.*361G>A|||||361|
1	1107663	T	C	ANN=C|synonymous_variant|LOW|PGSC0003DMG400032123|PGSC0003DMG400032123|transcript|PGSC0003DMT400081788|protein_coding|7/7|c.1083T>C|p.Phe361Phe|1421/2033|1083/1281|361/426||,C|3_prime_UTR_variant|MODIFIER|PGSC0003DMG400032123|PGSC0003DMG400032123|transcript|PGSC0003DMT400081789|protein_coding|6/6|c.*490T>C|||||490|
1	1107741	A	T	ANN=T|synonymous_variant|LOW|PGSC0003DMG400032123|PGSC0003DMG400032123|transcript|PGSC0003DMT400081788|protein_coding|7/7|c.1161A>T|p.Pro387Pro|1499/2033|1161/1281|387/426||,T|3_prime_UTR_variant|MODIFIER|PGSC0003DMG400032123|PGSC0003DMG400032123|transcript|PGSC0003DMT400081789|protein_coding|6/6|c.*568A>T|||||568|
1	1107795	T	A	ANN=A|synonymous_variant|LOW|PGSC0003DMG400032123|PGSC0003DMG400032123|transcript|PGSC0003DMT400081788|protein_coding|7/7|c.1215T>A|p.Gly405Gly|1553/2033|1215/1281|405/426||,A|3_prime_UTR_variant|MODIFIER|PGSC0003DMG400032123|PGSC0003DMG400032123|transcript|PGSC0003DMT400081789|protein_coding|6/6|c.*622T>A|||||622|
1	1107804	A	G	ANN=G|synonymous_variant|LOW|PGSC0003DMG400032123|PGSC0003DMG400032123|transcript|PGSC0003DMT400081788|protein_coding|7/7|c.1224A>G|p.Glu408Glu|1562/2033|1224/1281|408/426||,G|3_prime_UTR_variant|MODIFIER|PGSC0003DMG400032123|PGSC0003DMG400032123|transcript|PGSC0003DMT400081789|protein_coding|6/6|c.*631A>G|||||631|
1	1107849	T	C	ANN=C|synonymous_variant|LOW|PGSC0003DMG400032123|PGSC0003DMG400032123|transcript|PGSC0003DMT400081788|protein_coding|7/7|c.1269T>C|p.Pro423Pro|1607/2033|1269/1281|423/426||,C|3_prime_UTR_variant|MODIFIER|PGSC0003DMG400032123|PGSC0003DMG400032123|transcript|PGSC0003DMT400081789|protein_coding|6/6|c.*676T>C|||||676|
1	1107862	A	G	ANN=G|3_prime_UTR_variant|MODIFIER|PGSC0003DMG400032123|PGSC0003DMG400032123|transcript|PGSC0003DMT400081788|protein_coding|7/7|c.*1A>G|||||1|,G|3_prime_UTR_variant|MODIFIER|PGSC0003DMG400032123|PGSC0003DMG400032123|transcript|PGSC0003DMT400081789|protein_coding|6/6|c.*689A>G|||||689|
1	1107878	C	G	ANN=G|3_prime_UTR_variant|MODIFIER|PGSC0003DMG400032123|PGSC0003DMG400032123|transcript|PGSC0003DMT400081788|protein_coding|7/7|c.*17C>G|||||17|,G|3_prime_UTR_variant|MODIFIER|PGSC0003DMG400032123|PGSC0003DMG400032123|transcript|PGSC0003DMT400081789|protein_coding|6/6|c.*705C>G|||||705|
1	1107885	A	T	ANN=T|3_prime_UTR_variant|MODIFIER|PGSC0003DMG400032123|PGSC0003DMG400032123|transcript|PGSC0003DMT400081788|protein_coding|7/7|c.*24A>T|||||24|,T|3_prime_UTR_variant|MODIFIER|PGSC0003DMG400032123|PGSC0003DMG400032123|transcript|PGSC0003DMT400081789|protein_coding|6/6|c.*712A>T|||||712|
1	1114391	T	G	ANN=G|synonymous_variant|LOW|ICDH-1|PGSC0003DMG400032124|transcript|PGSC0003DMT400081790|protein_coding|1/15|c.24T>G|p.Val8Val|128/1799|24/1248|8/415||
1	1117737	C	A	ANN=A|missense_variant|MODERATE|ICDH-1|PGSC0003DMG400032124|transcript|PGSC0003DMT400081790|protein_coding|5/15|c.257C>A|p.Thr86Lys|361/1799|257/1248|86/415||
1	1117793	C	T	ANN=T|synonymous_variant|LOW|ICDH-1|PGSC0003DMG400032124|transcript|PGSC0003DMT400081790|protein_coding|5/15|c.313C>T|p.Leu105Leu|417/1799|313/1248|105/415||
1	1118356	G	A	ANN=A|missense_variant|MODERATE|ICDH-1|PGSC0003DMG400032124|transcript|PGSC0003DMT400081790|protein_coding|8/15|c.529G>A|p.Ala177Thr|633/1799|529/1248|177/415||
1	1118763	C	T	ANN=T|synonymous_variant|LOW|ICDH-1|PGSC0003DMG400032124|transcript|PGSC0003DMT400081790|protein_coding|10/15|c.681C>T|p.Asp227Asp|785/1799|681/1248|227/415||
1	1118814	T	C	ANN=C|synonymous_variant|LOW|ICDH-1|PGSC0003DMG400032124|transcript|PGSC0003DMT400081790|protein_coding|10/15|c.732T>C|p.Ala244Ala|836/1799|732/1248|244/415||
1	1118922	C	T	ANN=T|synonymous_variant|LOW|ICDH-1|PGSC0003DMG400032124|transcript|PGSC0003DMT400081790|protein_coding|11/15|c.759C>T|p.Ile253Ile|863/1799|759/1248|253/415||
1	1118973	T	C	ANN=C|synonymous_variant|LOW|ICDH-1|PGSC0003DMG400032124|transcript|PGSC0003DMT400081790|protein_coding|11/15|c.810T>C|p.Ala270Ala|914/1799|810/1248|270/415||
1	1118976	C	T	ANN=T|synonymous_variant|LOW|ICDH-1|PGSC0003DMG400032124|transcript|PGSC0003DMT400081790|protein_coding|11/15|c.813C>T|p.Cys271Cys|917/1799|813/1248|271/415||
1	1118997	T	A	ANN=A|synonymous_variant|LOW|ICDH-1|PGSC0003DMG400032124|transcript|PGSC0003DMT400081790|protein_coding|11/15|c.834T>A|p.Val278Val|938/1799|834/1248|278/415||
1	1119000	G	A	ANN=A|synonymous_variant|LOW|ICDH-1|PGSC0003DMG400032124|transcript|PGSC0003DMT400081790|protein_coding|11/15|c.837G>A|p.Gln279Gln|941/1799|837/1248|279/415||
1	1119203	T	G	ANN=G|synonymous_variant|LOW|ICDH-1|PGSC0003DMG400032124|transcript|PGSC0003DMT400081790|protein_coding|12/15|c.873T>G|p.Gly291Gly|977/1799|873/1248|291/415||
1	1119212	T	C	ANN=C|synonymous_variant|LOW|ICDH-1|PGSC0003DMG400032124|transcript|PGSC0003DMT400081790|protein_coding|12/15|c.882T>C|p.Thr294Thr|986/1799|882/1248|294/415||
1	1119434	C	T	ANN=T|synonymous_variant|LOW|ICDH-1|PGSC0003DMG400032124|transcript|PGSC0003DMT400081790|protein_coding|13/15|c.930C>T|p.Ala310Ala|1034/1799|930/1248|310/415||
1	1119506	A	T	ANN=T|synonymous_variant|LOW|ICDH-1|PGSC0003DMG400032124|transcript|PGSC0003DMT400081790|protein_coding|13/15|c.1002A>T|p.Ser334Ser|1106/1799|1002/1248|334/415||
1	1119647	T	C	ANN=C|synonymous_variant|LOW|ICDH-1|PGSC0003DMG400032124|transcript|PGSC0003DMT400081790|protein_coding|14/15|c.1053T>C|p.Asn351Asn|1157/1799|1053/1248|351/415||,C|downstream_gene_variant|MODIFIER|PGSC0003DMG400032167|PGSC0003DMG400032167|transcript|PGSC0003DMT400081943|protein_coding||c.*5534A>G|||||4974|,C|downstream_gene_variant|MODIFIER|PGSC0003DMG400032167|PGSC0003DMG400032167|transcript|PGS…
1	1119683	A	G	ANN=G|synonymous_variant|LOW|ICDH-1|PGSC0003DMG400032124|transcript|PGSC0003DMT400081790|protein_coding|14/15|c.1089A>G|p.Ala363Ala|1193/1799|1089/1248|363/415||,G|downstream_gene_variant|MODIFIER|PGSC0003DMG400032167|PGSC0003DMG400032167|transcript|PGSC0003DMT400081943|protein_coding||c.*5498T>C|||||4938|,G|downstream_gene_variant|MODIFIER|PGSC0003DMG400032167|PGSC0003DMG400032167|transcript|PGS…
1	1119939	T	C	ANN=C|3_prime_UTR_variant|MODIFIER|ICDH-1|PGSC0003DMG400032124|transcript|PGSC0003DMT400081790|protein_coding|15/15|c.*6T>C|||||6|,C|downstream_gene_variant|MODIFIER|PGSC0003DMG400032167|PGSC0003DMG400032167|transcript|PGSC0003DMT400081943|protein_coding||c.*5242A>G|||||4682|,C|downstream_gene_variant|MODIFIER|PGSC0003DMG400032167|PGSC0003DMG400032167|transcript|PGSC0003DMT400081944|protein_codin…
1	1119962	C	G	ANN=G|3_prime_UTR_variant|MODIFIER|ICDH-1|PGSC0003DMG400032124|transcript|PGSC0003DMT400081790|protein_coding|15/15|c.*29C>G|||||29|,G|downstream_gene_variant|MODIFIER|PGSC0003DMG400032167|PGSC0003DMG400032167|transcript|PGSC0003DMT400081943|protein_coding||c.*5219G>C|||||4659|,G|downstream_gene_variant|MODIFIER|PGSC0003DMG400032167|PGSC0003DMG400032167|transcript|PGSC0003DMT400081944|protein_cod…
1	1119963	G	A	ANN=A|3_prime_UTR_variant|MODIFIER|ICDH-1|PGSC0003DMG400032124|transcript|PGSC0003DMT400081790|protein_coding|15/15|c.*30G>A|||||30|,A|downstream_gene_variant|MODIFIER|PGSC0003DMG400032167|PGSC0003DMG400032167|transcript|PGSC0003DMT400081943|protein_coding||c.*5218C>T|||||4658|,A|downstream_gene_variant|MODIFIER|PGSC0003DMG400032167|PGSC0003DMG400032167|transcript|PGSC0003DMT400081944|protein_cod…
1	1119986	G	A	ANN=A|3_prime_UTR_variant|MODIFIER|ICDH-1|PGSC0003DMG400032124|transcript|PGSC0003DMT400081790|protein_coding|15/15|c.*53G>A|||||53|,A|downstream_gene_variant|MODIFIER|PGSC0003DMG400032167|PGSC0003DMG400032167|transcript|PGSC0003DMT400081943|protein_coding||c.*5195C>T|||||4635|,A|downstream_gene_variant|MODIFIER|PGSC0003DMG400032167|PGSC0003DMG400032167|transcript|PGSC0003DMT400081944|protein_cod…
1	1120035	G	T	ANN=T|3_prime_UTR_variant|MODIFIER|ICDH-1|PGSC0003DMG400032124|transcript|PGSC0003DMT400081790|protein_coding|15/15|c.*102G>T|||||102|,T|downstream_gene_variant|MODIFIER|PGSC0003DMG400032167|PGSC0003DMG400032167|transcript|PGSC0003DMT400081943|protein_coding||c.*5146C>A|||||4586|,T|downstream_gene_variant|MODIFIER|PGSC0003DMG400032167|PGSC0003DMG400032167|transcript|PGSC0003DMT400081944|protein_c…
1	1120074	C	G	ANN=G|3_prime_UTR_variant|MODIFIER|ICDH-1|PGSC0003DMG400032124|transcript|PGSC0003DMT400081790|protein_coding|15/15|c.*141C>G|||||141|,G|downstream_gene_variant|MODIFIER|PGSC0003DMG400032167|PGSC0003DMG400032167|transcript|PGSC0003DMT400081943|protein_coding||c.*5107G>C|||||4547|,G|downstream_gene_variant|MODIFIER|PGSC0003DMG400032167|PGSC0003DMG400032167|transcript|PGSC0003DMT400081944|protein_c…
1	1124795	A	C	ANN=C|3_prime_UTR_variant|MODIFIER|PGSC0003DMG400032167|PGSC0003DMG400032167|transcript|PGSC0003DMT400081943|protein_coding|5/5|c.*386T>G|||||386|,C|3_prime_UTR_variant|MODIFIER|PGSC0003DMG400032167|PGSC0003DMG400032167|transcript|PGSC0003DMT400081944|protein_coding|6/6|c.*5T>G|||||5|,C|3_prime_UTR_variant|MODIFIER|PGSC0003DMG400032167|PGSC0003DMG400032167|transcript|PGSC0003DMT400081945|protein_…
1	1124803	T	C	ANN=C|synonymous_variant|LOW|PGSC0003DMG400032167|PGSC0003DMG400032167|transcript|PGSC0003DMT400081944|protein_coding|6/6|c.600A>G|p.Glu200Glu|904/1086|600/603|200/200||,C|synonymous_variant|LOW|PGSC0003DMG400032167|PGSC0003DMG400032167|transcript|PGSC0003DMT400081945|protein_coding|6/6|c.600A>G|p.Glu200Glu|935/1117|600/603|200/200||,C|synonymous_variant|LOW|PGSC0003DMG400032167|PGSC0003DMG400032…
1	1125304	C	T	ANN=T|synonymous_variant|LOW|PGSC0003DMG400032167|PGSC0003DMG400032167|transcript|PGSC0003DMT400081943|protein_coding|5/5|c.498G>A|p.Leu166Leu|833/1516|498/621|166/206||,T|synonymous_variant|LOW|PGSC0003DMG400032167|PGSC0003DMG400032167|transcript|PGSC0003DMT400081944|protein_coding|5/6|c.498G>A|p.Leu166Leu|802/1086|498/603|166/200||,T|synonymous_variant|LOW|PGSC0003DMG400032167|PGSC0003DMG400032…
1	1125316	A	T	ANN=T|synonymous_variant|LOW|PGSC0003DMG400032167|PGSC0003DMG400032167|transcript|PGSC0003DMT400081943|protein_coding|5/5|c.486T>A|p.Pro162Pro|821/1516|486/621|162/206||,T|synonymous_variant|LOW|PGSC0003DMG400032167|PGSC0003DMG400032167|transcript|PGSC0003DMT400081944|protein_coding|5/6|c.486T>A|p.Pro162Pro|790/1086|486/603|162/200||,T|synonymous_variant|LOW|PGSC0003DMG400032167|PGSC0003DMG400032…
1	1125555	C	T	ANN=T|synonymous_variant|LOW|PGSC0003DMG400032167|PGSC0003DMG400032167|transcript|PGSC0003DMT400081943|protein_coding|4/5|c.333G>A|p.Glu111Glu|668/1516|333/621|111/206||,T|synonymous_variant|LOW|PGSC0003DMG400032167|PGSC0003DMG400032167|transcript|PGSC0003DMT400081944|protein_coding|4/6|c.333G>A|p.Glu111Glu|637/1086|333/603|111/200||,T|synonymous_variant|LOW|PGSC0003DMG400032167|PGSC0003DMG400032…
1	1125562	G	A	ANN=A|missense_variant|MODERATE|PGSC0003DMG400032167|PGSC0003DMG400032167|transcript|PGSC0003DMT400081943|protein_coding|4/5|c.326C>T|p.Ala109Val|661/1516|326/621|109/206||,A|missense_variant|MODERATE|PGSC0003DMG400032167|PGSC0003DMG400032167|transcript|PGSC0003DMT400081944|protein_coding|4/6|c.326C>T|p.Ala109Val|630/1086|326/603|109/200||,A|missense_variant|MODERATE|PGSC0003DMG400032167|PGSC0003…
1	1125563	C	G	ANN=G|missense_variant|MODERATE|PGSC0003DMG400032167|PGSC0003DMG400032167|transcript|PGSC0003DMT400081943|protein_coding|4/5|c.325G>C|p.Ala109Pro|660/1516|325/621|109/206||,G|missense_variant|MODERATE|PGSC0003DMG400032167|PGSC0003DMG400032167|transcript|PGSC0003DMT400081944|protein_coding|4/6|c.325G>C|p.Ala109Pro|629/1086|325/603|109/200||,G|missense_variant|MODERATE|PGSC0003DMG400032167|PGSC0003…
1	1125570	G	C	ANN=C|missense_variant|MODERATE|PGSC0003DMG400032167|PGSC0003DMG400032167|transcript|PGSC0003DMT400081943|protein_coding|4/5|c.318C>G|p.Phe106Leu|653/1516|318/621|106/206||,C|missense_variant|MODERATE|PGSC0003DMG400032167|PGSC0003DMG400032167|transcript|PGSC0003DMT400081944|protein_coding|4/6|c.318C>G|p.Phe106Leu|622/1086|318/603|106/200||,C|missense_variant|MODERATE|PGSC0003DMG400032167|PGSC0003…
1	1125575	G	A	ANN=A|synonymous_variant|LOW|PGSC0003DMG400032167|PGSC0003DMG400032167|transcript|PGSC0003DMT400081943|protein_coding|4/5|c.313C>T|p.Leu105Leu|648/1516|313/621|105/206||,A|synonymous_variant|LOW|PGSC0003DMG400032167|PGSC0003DMG400032167|transcript|PGSC0003DMT400081944|protein_coding|4/6|c.313C>T|p.Leu105Leu|617/1086|313/603|105/200||,A|synonymous_variant|LOW|PGSC0003DMG400032167|PGSC0003DMG400032…
1	1125588	G	C	ANN=C|missense_variant|MODERATE|PGSC0003DMG400032167|PGSC0003DMG400032167|transcript|PGSC0003DMT400081943|protein_coding|4/5|c.300C>G|p.Asp100Glu|635/1516|300/621|100/206||,C|missense_variant|MODERATE|PGSC0003DMG400032167|PGSC0003DMG400032167|transcript|PGSC0003DMT400081944|protein_coding|4/6|c.300C>G|p.Asp100Glu|604/1086|300/603|100/200||,C|missense_variant|MODERATE|PGSC0003DMG400032167|PGSC0003…
1	1125594	G	A	ANN=A|synonymous_variant|LOW|PGSC0003DMG400032167|PGSC0003DMG400032167|transcript|PGSC0003DMT400081943|protein_coding|4/5|c.294C>T|p.Gly98Gly|629/1516|294/621|98/206||,A|synonymous_variant|LOW|PGSC0003DMG400032167|PGSC0003DMG400032167|transcript|PGSC0003DMT400081944|protein_coding|4/6|c.294C>T|p.Gly98Gly|598/1086|294/603|98/200||,A|synonymous_variant|LOW|PGSC0003DMG400032167|PGSC0003DMG400032167|…
1	1125639	G	A	ANN=A|synonymous_variant|LOW|PGSC0003DMG400032167|PGSC0003DMG400032167|transcript|PGSC0003DMT400081943|protein_coding|4/5|c.249C>T|p.Ser83Ser|584/1516|249/621|83/206||,A|synonymous_variant|LOW|PGSC0003DMG400032167|PGSC0003DMG400032167|transcript|PGSC0003DMT400081944|protein_coding|4/6|c.249C>T|p.Ser83Ser|553/1086|249/603|83/200||,A|synonymous_variant|LOW|PGSC0003DMG400032167|PGSC0003DMG400032167|…
1	1125663	C	G	ANN=G|missense_variant|MODERATE|PGSC0003DMG400032167|PGSC0003DMG400032167|transcript|PGSC0003DMT400081943|protein_coding|4/5|c.225G>C|p.Glu75Asp|560/1516|225/621|75/206||,G|missense_variant|MODERATE|PGSC0003DMG400032167|PGSC0003DMG400032167|transcript|PGSC0003DMT400081944|protein_coding|4/6|c.225G>C|p.Glu75Asp|529/1086|225/603|75/200||,G|missense_variant|MODERATE|PGSC0003DMG400032167|PGSC0003DMG4…
1	1126748	G	A	ANN=A|missense_variant|MODERATE|PGSC0003DMG400032167|PGSC0003DMG400032167|transcript|PGSC0003DMT400081943|protein_coding|3/5|c.175C>T|p.Pro59Ser|510/1516|175/621|59/206||,A|missense_variant|MODERATE|PGSC0003DMG400032167|PGSC0003DMG400032167|transcript|PGSC0003DMT400081944|protein_coding|3/6|c.175C>T|p.Pro59Ser|479/1086|175/603|59/200||,A|downstream_gene_variant|MODIFIER|PGSC0003DMG400032167|PGSC0…
1	1127062	A	G	ANN=G|splice_region_variant|LOW|PGSC0003DMG400032167|PGSC0003DMG400032167|transcript|PGSC0003DMT400081944|protein_coding|2/6|c.-55T>C||||||,G|5_prime_UTR_variant|MODIFIER|PGSC0003DMG400032167|PGSC0003DMG400032167|transcript|PGSC0003DMT400081944|protein_coding|2/6|c.-55T>C|||||140|,G|downstream_gene_variant|MODIFIER|PGSC0003DMG400032167|PGSC0003DMG400032167|transcript|PGSC0003DMT400081947|protein_…
1	1127221	T	G	ANN=G|5_prime_UTR_variant|MODIFIER|PGSC0003DMG400032167|PGSC0003DMG400032167|transcript|PGSC0003DMT400081944|protein_coding|1/6|c.-120A>C|||||299|,G|downstream_gene_variant|MODIFIER|PGSC0003DMG400032167|PGSC0003DMG400032167|transcript|PGSC0003DMT400081947|protein_coding||c.*4190A>C|||||2591|,G|downstream_gene_variant|MODIFIER|PGSC0003DMG400032167|PGSC0003DMG400032167|transcript|PGSC0003DMT4000819…
1	1127226	G	A	ANN=A|5_prime_UTR_variant|MODIFIER|PGSC0003DMG400032167|PGSC0003DMG400032167|transcript|PGSC0003DMT400081944|protein_coding|1/6|c.-125C>T|||||304|,A|downstream_gene_variant|MODIFIER|PGSC0003DMG400032167|PGSC0003DMG400032167|transcript|PGSC0003DMT400081947|protein_coding||c.*4185C>T|||||2586|,A|downstream_gene_variant|MODIFIER|PGSC0003DMG400032167|PGSC0003DMG400032167|transcript|PGSC0003DMT4000819…
1	1129897	A	C	ANN=C|3_prime_UTR_variant|MODIFIER|PGSC0003DMG400032167|PGSC0003DMG400032167|transcript|PGSC0003DMT400081947|protein_coding|3/3|c.*1514T>G|||||1514|,C|3_prime_UTR_variant|MODIFIER|PGSC0003DMG400032167|PGSC0003DMG400032167|transcript|PGSC0003DMT400081948|protein_coding|6/6|c.*135T>G|||||135|,C|upstream_gene_variant|MODIFIER|PGSC0003DMG400032167|PGSC0003DMG400032167|transcript|PGSC0003DMT400081944|…
1	1129927	T	G	ANN=G|3_prime_UTR_variant|MODIFIER|PGSC0003DMG400032167|PGSC0003DMG400032167|transcript|PGSC0003DMT400081947|protein_coding|3/3|c.*1484A>C|||||1484|,G|3_prime_UTR_variant|MODIFIER|PGSC0003DMG400032167|PGSC0003DMG400032167|transcript|PGSC0003DMT400081948|protein_coding|6/6|c.*105A>C|||||105|,G|upstream_gene_variant|MODIFIER|PGSC0003DMG400032167|PGSC0003DMG400032167|transcript|PGSC0003DMT400081944|…
1	1129931	C	A	ANN=A|3_prime_UTR_variant|MODIFIER|PGSC0003DMG400032167|PGSC0003DMG400032167|transcript|PGSC0003DMT400081947|protein_coding|3/3|c.*1480G>T|||||1480|,A|3_prime_UTR_variant|MODIFIER|PGSC0003DMG400032167|PGSC0003DMG400032167|transcript|PGSC0003DMT400081948|protein_coding|6/6|c.*101G>T|||||101|,A|upstream_gene_variant|MODIFIER|PGSC0003DMG400032167|PGSC0003DMG400032167|transcript|PGSC0003DMT400081944|…
1	1130003	C	A	ANN=A|3_prime_UTR_variant|MODIFIER|PGSC0003DMG400032167|PGSC0003DMG400032167|transcript|PGSC0003DMT400081947|protein_coding|3/3|c.*1408G>T|||||1408|,A|3_prime_UTR_variant|MODIFIER|PGSC0003DMG400032167|PGSC0003DMG400032167|transcript|PGSC0003DMT400081948|protein_coding|6/6|c.*29G>T|||||29|,A|upstream_gene_variant|MODIFIER|PGSC0003DMG400032167|PGSC0003DMG400032167|transcript|PGSC0003DMT400081944|pr…
1	1130014	T	A	ANN=A|3_prime_UTR_variant|MODIFIER|PGSC0003DMG400032167|PGSC0003DMG400032167|transcript|PGSC0003DMT400081947|protein_coding|3/3|c.*1397A>T|||||1397|,A|3_prime_UTR_variant|MODIFIER|PGSC0003DMG400032167|PGSC0003DMG400032167|transcript|PGSC0003DMT400081948|protein_coding|6/6|c.*18A>T|||||18|,A|upstream_gene_variant|MODIFIER|PGSC0003DMG400032167|PGSC0003DMG400032167|transcript|PGSC0003DMT400081944|pr…
1	1130016	T	A	ANN=A|3_prime_UTR_variant|MODIFIER|PGSC0003DMG400032167|PGSC0003DMG400032167|transcript|PGSC0003DMT400081947|protein_coding|3/3|c.*1395A>T|||||1395|,A|3_prime_UTR_variant|MODIFIER|PGSC0003DMG400032167|PGSC0003DMG400032167|transcript|PGSC0003DMT400081948|protein_coding|6/6|c.*16A>T|||||16|,A|upstream_gene_variant|MODIFIER|PGSC0003DMG400032167|PGSC0003DMG400032167|transcript|PGSC0003DMT400081944|pr…
1	1130021	T	A	ANN=A|3_prime_UTR_variant|MODIFIER|PGSC0003DMG400032167|PGSC0003DMG400032167|transcript|PGSC0003DMT400081947|protein_coding|3/3|c.*1390A>T|||||1390|,A|3_prime_UTR_variant|MODIFIER|PGSC0003DMG400032167|PGSC0003DMG400032167|transcript|PGSC0003DMT400081948|protein_coding|6/6|c.*11A>T|||||11|,A|upstream_gene_variant|MODIFIER|PGSC0003DMG400032167|PGSC0003DMG400032167|transcript|PGSC0003DMT400081944|pr…
1	1130402	C	T	ANN=T|synonymous_variant|LOW|PGSC0003DMG400032167|PGSC0003DMG400032167|transcript|PGSC0003DMT400081948|protein_coding|5/6|c.498G>A|p.Leu166Leu|833/1158|498/603|166/200||,T|3_prime_UTR_variant|MODIFIER|PGSC0003DMG400032167|PGSC0003DMG400032167|transcript|PGSC0003DMT400081947|protein_coding|3/3|c.*1009G>A|||||1009|,T|upstream_gene_variant|MODIFIER|PGSC0003DMG400032167|PGSC0003DMG400032167|transcrip…
1	1130574	T	C	ANN=C|synonymous_variant|LOW|PGSC0003DMG400032167|PGSC0003DMG400032167|transcript|PGSC0003DMT400081945|protein_coding|4/6|c.423A>G|p.Lys141Lys|758/1117|423/603|141/200||,C|synonymous_variant|LOW|PGSC0003DMG400032167|PGSC0003DMG400032167|transcript|PGSC0003DMT400081948|protein_coding|4/6|c.423A>G|p.Lys141Lys|758/1158|423/603|141/200||,C|3_prime_UTR_variant|MODIFIER|PGSC0003DMG400032167|PGSC0003DMG…
1	1130589	G	T	ANN=T|synonymous_variant|LOW|PGSC0003DMG400032167|PGSC0003DMG400032167|transcript|PGSC0003DMT400081945|protein_coding|4/6|c.408C>A|p.Ala136Ala|743/1117|408/603|136/200||,T|synonymous_variant|LOW|PGSC0003DMG400032167|PGSC0003DMG400032167|transcript|PGSC0003DMT400081948|protein_coding|4/6|c.408C>A|p.Ala136Ala|743/1158|408/603|136/200||,T|3_prime_UTR_variant|MODIFIER|PGSC0003DMG400032167|PGSC0003DMG…
1	1130601	T	C	ANN=C|synonymous_variant|LOW|PGSC0003DMG400032167|PGSC0003DMG400032167|transcript|PGSC0003DMT400081945|protein_coding|4/6|c.396A>G|p.Glu132Glu|731/1117|396/603|132/200||,C|synonymous_variant|LOW|PGSC0003DMG400032167|PGSC0003DMG400032167|transcript|PGSC0003DMT400081948|protein_coding|4/6|c.396A>G|p.Glu132Glu|731/1158|396/603|132/200||,C|3_prime_UTR_variant|MODIFIER|PGSC0003DMG400032167|PGSC0003DMG…
1	1130622	T	C	ANN=C|synonymous_variant|LOW|PGSC0003DMG400032167|PGSC0003DMG400032167|transcript|PGSC0003DMT400081945|protein_coding|4/6|c.375A>G|p.Leu125Leu|710/1117|375/603|125/200||,C|synonymous_variant|LOW|PGSC0003DMG400032167|PGSC0003DMG400032167|transcript|PGSC0003DMT400081948|protein_coding|4/6|c.375A>G|p.Leu125Leu|710/1158|375/603|125/200||,C|3_prime_UTR_variant|MODIFIER|PGSC0003DMG400032167|PGSC0003DMG…
1	1130681	A	T	ANN=T|missense_variant|MODERATE|PGSC0003DMG400032167|PGSC0003DMG400032167|transcript|PGSC0003DMT400081945|protein_coding|4/6|c.316T>A|p.Leu106Met|651/1117|316/603|106/200||,T|missense_variant|MODERATE|PGSC0003DMG400032167|PGSC0003DMG400032167|transcript|PGSC0003DMT400081948|protein_coding|4/6|c.316T>A|p.Leu106Met|651/1158|316/603|106/200||,T|3_prime_UTR_variant|MODIFIER|PGSC0003DMG400032167|PGSC0…
1	1130693	C	T	ANN=T|missense_variant|MODERATE|PGSC0003DMG400032167|PGSC0003DMG400032167|transcript|PGSC0003DMT400081945|protein_coding|4/6|c.304G>A|p.Gly102Ser|639/1117|304/603|102/200||,T|missense_variant|MODERATE|PGSC0003DMG400032167|PGSC0003DMG400032167|transcript|PGSC0003DMT400081948|protein_coding|4/6|c.304G>A|p.Gly102Ser|639/1158|304/603|102/200||,T|3_prime_UTR_variant|MODIFIER|PGSC0003DMG400032167|PGSC0…
1	1130730	T	C	ANN=C|synonymous_variant|LOW|PGSC0003DMG400032167|PGSC0003DMG400032167|transcript|PGSC0003DMT400081945|protein_coding|4/6|c.267A>G|p.Arg89Arg|602/1117|267/603|89/200||,C|synonymous_variant|LOW|PGSC0003DMG400032167|PGSC0003DMG400032167|transcript|PGSC0003DMT400081948|protein_coding|4/6|c.267A>G|p.Arg89Arg|602/1158|267/603|89/200||,C|3_prime_UTR_variant|MODIFIER|PGSC0003DMG400032167|PGSC0003DMG4000…
1	1130763	C	T	ANN=T|synonymous_variant|LOW|PGSC0003DMG400032167|PGSC0003DMG400032167|transcript|PGSC0003DMT400081945|protein_coding|4/6|c.234G>A|p.Lys78Lys|569/1117|234/603|78/200||,T|synonymous_variant|LOW|PGSC0003DMG400032167|PGSC0003DMG400032167|transcript|PGSC0003DMT400081948|protein_coding|4/6|c.234G>A|p.Lys78Lys|569/1158|234/603|78/200||,T|3_prime_UTR_variant|MODIFIER|PGSC0003DMG400032167|PGSC0003DMG4000…
1	1131423	T	C	ANN=C|synonymous_variant|LOW|PGSC0003DMG400032167|PGSC0003DMG400032167|transcript|PGSC0003DMT400081945|protein_coding|3/6|c.183A>G|p.Arg61Arg|518/1117|183/603|61/200||,C|synonymous_variant|LOW|PGSC0003DMG400032167|PGSC0003DMG400032167|transcript|PGSC0003DMT400081946|protein_coding|3/6|c.183A>G|p.Arg61Arg|518/1117|183/603|61/200||,C|synonymous_variant|LOW|PGSC0003DMG400032167|PGSC0003DMG400032167|…
1	1131437	A	T	ANN=T|missense_variant|MODERATE|PGSC0003DMG400032167|PGSC0003DMG400032167|transcript|PGSC0003DMT400081945|protein_coding|3/6|c.169T>A|p.Ser57Thr|504/1117|169/603|57/200||,T|missense_variant|MODERATE|PGSC0003DMG400032167|PGSC0003DMG400032167|transcript|PGSC0003DMT400081946|protein_coding|3/6|c.169T>A|p.Ser57Thr|504/1117|169/603|57/200||,T|missense_variant|MODERATE|PGSC0003DMG400032167|PGSC0003DMG4…
1	1131441	G	A	ANN=A|synonymous_variant|LOW|PGSC0003DMG400032167|PGSC0003DMG400032167|transcript|PGSC0003DMT400081945|protein_coding|3/6|c.165C>T|p.Pro55Pro|500/1117|165/603|55/200||,A|synonymous_variant|LOW|PGSC0003DMG400032167|PGSC0003DMG400032167|transcript|PGSC0003DMT400081946|protein_coding|3/6|c.165C>T|p.Pro55Pro|500/1117|165/603|55/200||,A|synonymous_variant|LOW|PGSC0003DMG400032167|PGSC0003DMG400032167|…
1	1131492	A	G	ANN=G|synonymous_variant|LOW|PGSC0003DMG400032167|PGSC0003DMG400032167|transcript|PGSC0003DMT400081945|protein_coding|3/6|c.114T>C|p.Ile38Ile|449/1117|114/603|38/200||,G|synonymous_variant|LOW|PGSC0003DMG400032167|PGSC0003DMG400032167|transcript|PGSC0003DMT400081946|protein_coding|3/6|c.114T>C|p.Ile38Ile|449/1117|114/603|38/200||,G|synonymous_variant|LOW|PGSC0003DMG400032167|PGSC0003DMG400032167|…
1	1139887	T	C	ANN=C|5_prime_UTR_variant|MODIFIER|PGSC0003DMG400032211|PGSC0003DMG400032211|transcript|PGSC0003DMT400082032|protein_coding|1/1|c.-82T>C|||||82|,C|downstream_gene_variant|MODIFIER|PGSC0003DMG400032168|PGSC0003DMG400032168|transcript|PGSC0003DMT400081950|protein_coding||c.*4194A>G|||||3690|,C|downstream_gene_variant|MODIFIER|PGSC0003DMG400032168|PGSC0003DMG400032168|transcript|PGSC0003DMT400081949…
1	1139895	C	T	ANN=T|5_prime_UTR_variant|MODIFIER|PGSC0003DMG400032211|PGSC0003DMG400032211|transcript|PGSC0003DMT400082032|protein_coding|1/1|c.-74C>T|||||74|,T|downstream_gene_variant|MODIFIER|PGSC0003DMG400032168|PGSC0003DMG400032168|transcript|PGSC0003DMT400081950|protein_coding||c.*4186G>A|||||3682|,T|downstream_gene_variant|MODIFIER|PGSC0003DMG400032168|PGSC0003DMG400032168|transcript|PGSC0003DMT400081949…
1	1139941	C	G	ANN=G|5_prime_UTR_variant|MODIFIER|PGSC0003DMG400032211|PGSC0003DMG400032211|transcript|PGSC0003DMT400082032|protein_coding|1/1|c.-28C>G|||||28|,G|downstream_gene_variant|MODIFIER|PGSC0003DMG400032168|PGSC0003DMG400032168|transcript|PGSC0003DMT400081950|protein_coding||c.*4140G>C|||||3636|,G|downstream_gene_variant|MODIFIER|PGSC0003DMG400032168|PGSC0003DMG400032168|transcript|PGSC0003DMT400081949…
1	1140013	G	A	ANN=A|missense_variant|MODERATE|PGSC0003DMG400032211|PGSC0003DMG400032211|transcript|PGSC0003DMT400082032|protein_coding|1/1|c.45G>A|p.Met15Ile|163/482|45/186|15/61||,A|downstream_gene_variant|MODIFIER|PGSC0003DMG400032168|PGSC0003DMG400032168|transcript|PGSC0003DMT400081950|protein_coding||c.*4068C>T|||||3564|,A|downstream_gene_variant|MODIFIER|PGSC0003DMG400032168|PGSC0003DMG400032168|transcrip…
1	1140040	G	A	ANN=A|synonymous_variant|LOW|PGSC0003DMG400032211|PGSC0003DMG400032211|transcript|PGSC0003DMT400082032|protein_coding|1/1|c.72G>A|p.Val24Val|190/482|72/186|24/61||,A|downstream_gene_variant|MODIFIER|PGSC0003DMG400032168|PGSC0003DMG400032168|transcript|PGSC0003DMT400081950|protein_coding||c.*4041C>T|||||3537|,A|downstream_gene_variant|MODIFIER|PGSC0003DMG400032168|PGSC0003DMG400032168|transcript|P…
1	1140062	G	T	ANN=T|missense_variant|MODERATE|PGSC0003DMG400032211|PGSC0003DMG400032211|transcript|PGSC0003DMT400082032|protein_coding|1/1|c.94G>T|p.Ala32Ser|212/482|94/186|32/61||,T|downstream_gene_variant|MODIFIER|PGSC0003DMG400032168|PGSC0003DMG400032168|transcript|PGSC0003DMT400081950|protein_coding||c.*4019C>A|||||3515|,T|downstream_gene_variant|MODIFIER|PGSC0003DMG400032168|PGSC0003DMG400032168|transcrip…
1	1140079	G	A	ANN=A|synonymous_variant|LOW|PGSC0003DMG400032211|PGSC0003DMG400032211|transcript|PGSC0003DMT400082032|protein_coding|1/1|c.111G>A|p.Pro37Pro|229/482|111/186|37/61||,A|downstream_gene_variant|MODIFIER|PGSC0003DMG400032168|PGSC0003DMG400032168|transcript|PGSC0003DMT400081950|protein_coding||c.*4002C>T|||||3498|,A|downstream_gene_variant|MODIFIER|PGSC0003DMG400032168|PGSC0003DMG400032168|transcript…
1	1140100	C	T	ANN=T|synonymous_variant|LOW|PGSC0003DMG400032211|PGSC0003DMG400032211|transcript|PGSC0003DMT400082032|protein_coding|1/1|c.132C>T|p.Phe44Phe|250/482|132/186|44/61||,T|downstream_gene_variant|MODIFIER|PGSC0003DMG400032168|PGSC0003DMG400032168|transcript|PGSC0003DMT400081950|protein_coding||c.*3981G>A|||||3477|,T|downstream_gene_variant|MODIFIER|PGSC0003DMG400032168|PGSC0003DMG400032168|transcript…
1	1140103	C	T	ANN=T|synonymous_variant|LOW|PGSC0003DMG400032211|PGSC0003DMG400032211|transcript|PGSC0003DMT400082032|protein_coding|1/1|c.135C>T|p.Val45Val|253/482|135/186|45/61||,T|downstream_gene_variant|MODIFIER|PGSC0003DMG400032168|PGSC0003DMG400032168|transcript|PGSC0003DMT400081950|protein_coding||c.*3978G>A|||||3474|,T|downstream_gene_variant|MODIFIER|PGSC0003DMG400032168|PGSC0003DMG400032168|transcript…
1	1140172	T	A	ANN=A|3_prime_UTR_variant|MODIFIER|PGSC0003DMG400032211|PGSC0003DMG400032211|transcript|PGSC0003DMT400082032|protein_coding|1/1|c.*18T>A|||||18|,A|downstream_gene_variant|MODIFIER|PGSC0003DMG400032168|PGSC0003DMG400032168|transcript|PGSC0003DMT400081950|protein_coding||c.*3909A>T|||||3405|,A|downstream_gene_variant|MODIFIER|PGSC0003DMG400032168|PGSC0003DMG400032168|transcript|PGSC0003DMT400081949…
1	1143790	C	T	ANN=T|3_prime_UTR_variant|MODIFIER|PGSC0003DMG400032168|PGSC0003DMG400032168|transcript|PGSC0003DMT400081950|protein_coding|4/4|c.*291G>A|||||291|,T|3_prime_UTR_variant|MODIFIER|PGSC0003DMG400032168|PGSC0003DMG400032168|transcript|PGSC0003DMT400081949|protein_coding|1/1|c.*291G>A|||||291|,T|3_prime_UTR_variant|MODIFIER|PGSC0003DMG400032168|PGSC0003DMG400032168|transcript|PGSC0003DMT400081951|prot…
1	1143913	T	C	ANN=C|3_prime_UTR_variant|MODIFIER|PGSC0003DMG400032168|PGSC0003DMG400032168|transcript|PGSC0003DMT400081950|protein_coding|4/4|c.*168A>G|||||168|,C|3_prime_UTR_variant|MODIFIER|PGSC0003DMG400032168|PGSC0003DMG400032168|transcript|PGSC0003DMT400081949|protein_coding|1/1|c.*168A>G|||||168|,C|3_prime_UTR_variant|MODIFIER|PGSC0003DMG400032168|PGSC0003DMG400032168|transcript|PGSC0003DMT400081951|prot…
1	1143939	G	A	ANN=A|3_prime_UTR_variant|MODIFIER|PGSC0003DMG400032168|PGSC0003DMG400032168|transcript|PGSC0003DMT400081950|protein_coding|4/4|c.*142C>T|||||142|,A|3_prime_UTR_variant|MODIFIER|PGSC0003DMG400032168|PGSC0003DMG400032168|transcript|PGSC0003DMT400081949|protein_coding|1/1|c.*142C>T|||||142|,A|3_prime_UTR_variant|MODIFIER|PGSC0003DMG400032168|PGSC0003DMG400032168|transcript|PGSC0003DMT400081951|prot…
1	1143995	G	A	ANN=A|3_prime_UTR_variant|MODIFIER|PGSC0003DMG400032168|PGSC0003DMG400032168|transcript|PGSC0003DMT400081950|protein_coding|4/4|c.*86C>T|||||86|,A|3_prime_UTR_variant|MODIFIER|PGSC0003DMG400032168|PGSC0003DMG400032168|transcript|PGSC0003DMT400081949|protein_coding|1/1|c.*86C>T|||||86|,A|3_prime_UTR_variant|MODIFIER|PGSC0003DMG400032168|PGSC0003DMG400032168|transcript|PGSC0003DMT400081951|protein_…
1	1144068	G	A	ANN=A|3_prime_UTR_variant|MODIFIER|PGSC0003DMG400032168|PGSC0003DMG400032168|transcript|PGSC0003DMT400081950|protein_coding|4/4|c.*13C>T|||||13|,A|3_prime_UTR_variant|MODIFIER|PGSC0003DMG400032168|PGSC0003DMG400032168|transcript|PGSC0003DMT400081949|protein_coding|1/1|c.*13C>T|||||13|,A|3_prime_UTR_variant|MODIFIER|PGSC0003DMG400032168|PGSC0003DMG400032168|transcript|PGSC0003DMT400081951|protein_…
1	1144071	G	A	ANN=A|3_prime_UTR_variant|MODIFIER|PGSC0003DMG400032168|PGSC0003DMG400032168|transcript|PGSC0003DMT400081950|protein_coding|4/4|c.*10C>T|||||10|,A|3_prime_UTR_variant|MODIFIER|PGSC0003DMG400032168|PGSC0003DMG400032168|transcript|PGSC0003DMT400081949|protein_coding|1/1|c.*10C>T|||||10|,A|3_prime_UTR_variant|MODIFIER|PGSC0003DMG400032168|PGSC0003DMG400032168|transcript|PGSC0003DMT400081951|protein_…
1	1144341	C	T	ANN=T|missense_variant|MODERATE|PGSC0003DMG400032168|PGSC0003DMG400032168|transcript|PGSC0003DMT400081950|protein_coding|4/4|c.643G>A|p.Gly215Arg|823/1587|643/903|215/300||,T|missense_variant|MODERATE|PGSC0003DMG400032168|PGSC0003DMG400032168|transcript|PGSC0003DMT400081949|protein_coding|1/1|c.187G>A|p.Gly63Arg|378/1142|187/447|63/148||,T|missense_variant|MODERATE|PGSC0003DMG400032168|PGSC0003DM…
1	1144372	C	T	ANN=T|synonymous_variant|LOW|PGSC0003DMG400032168|PGSC0003DMG400032168|transcript|PGSC0003DMT400081950|protein_coding|4/4|c.612G>A|p.Leu204Leu|792/1587|612/903|204/300||,T|synonymous_variant|LOW|PGSC0003DMG400032168|PGSC0003DMG400032168|transcript|PGSC0003DMT400081949|protein_coding|1/1|c.156G>A|p.Leu52Leu|347/1142|156/447|52/148||,T|synonymous_variant|LOW|PGSC0003DMG400032168|PGSC0003DMG40003216…
1	1144384	T	C	ANN=C|synonymous_variant|LOW|PGSC0003DMG400032168|PGSC0003DMG400032168|transcript|PGSC0003DMT400081950|protein_coding|4/4|c.600A>G|p.Ser200Ser|780/1587|600/903|200/300||,C|synonymous_variant|LOW|PGSC0003DMG400032168|PGSC0003DMG400032168|transcript|PGSC0003DMT400081949|protein_coding|1/1|c.144A>G|p.Ser48Ser|335/1142|144/447|48/148||,C|synonymous_variant|LOW|PGSC0003DMG400032168|PGSC0003DMG40003216…
1	1144409	G	A	ANN=A|missense_variant|MODERATE|PGSC0003DMG400032168|PGSC0003DMG400032168|transcript|PGSC0003DMT400081950|protein_coding|4/4|c.575C>T|p.Ser192Leu|755/1587|575/903|192/300||,A|missense_variant|MODERATE|PGSC0003DMG400032168|PGSC0003DMG400032168|transcript|PGSC0003DMT400081949|protein_coding|1/1|c.119C>T|p.Ser40Leu|310/1142|119/447|40/148||,A|missense_variant|MODERATE|PGSC0003DMG400032168|PGSC0003DM…
1	1144457	C	T	ANN=T|missense_variant|MODERATE|PGSC0003DMG400032168|PGSC0003DMG400032168|transcript|PGSC0003DMT400081950|protein_coding|4/4|c.527G>A|p.Arg176His|707/1587|527/903|176/300||,T|missense_variant|MODERATE|PGSC0003DMG400032168|PGSC0003DMG400032168|transcript|PGSC0003DMT400081949|protein_coding|1/1|c.71G>A|p.Arg24His|262/1142|71/447|24/148||,T|missense_variant|MODERATE|PGSC0003DMG400032168|PGSC0003DMG4…
1	1144471	A	G	ANN=G|synonymous_variant|LOW|PGSC0003DMG400032168|PGSC0003DMG400032168|transcript|PGSC0003DMT400081950|protein_coding|4/4|c.513T>C|p.Phe171Phe|693/1587|513/903|171/300||,G|synonymous_variant|LOW|PGSC0003DMG400032168|PGSC0003DMG400032168|transcript|PGSC0003DMT400081949|protein_coding|1/1|c.57T>C|p.Phe19Phe|248/1142|57/447|19/148||,G|synonymous_variant|LOW|PGSC0003DMG400032168|PGSC0003DMG400032168|…
1	1144472	A	C	ANN=C|missense_variant|MODERATE|PGSC0003DMG400032168|PGSC0003DMG400032168|transcript|PGSC0003DMT400081950|protein_coding|4/4|c.512T>G|p.Phe171Cys|692/1587|512/903|171/300||,C|missense_variant|MODERATE|PGSC0003DMG400032168|PGSC0003DMG400032168|transcript|PGSC0003DMT400081949|protein_coding|1/1|c.56T>G|p.Phe19Cys|247/1142|56/447|19/148||,C|missense_variant|MODERATE|PGSC0003DMG400032168|PGSC0003DMG4…
1	1145996	C	T	ANN=T|synonymous_variant|LOW|PGSC0003DMG400032168|PGSC0003DMG400032168|transcript|PGSC0003DMT400081950|protein_coding|3/4|c.459G>A|p.Lys153Lys|639/1587|459/903|153/300||,T|synonymous_variant|LOW|PGSC0003DMG400032168|PGSC0003DMG400032168|transcript|PGSC0003DMT400081951|protein_coding|2/3|c.315G>A|p.Lys105Lys|2053/3001|315/759|105/252||,T|synonymous_variant|LOW|PGSC0003DMG400032168|PGSC0003DMG40003…
1	1154140	T	A	ANN=A|3_prime_UTR_variant|MODIFIER|PGSC0003DMG400032169|PGSC0003DMG400032169|transcript|PGSC0003DMT400081953|protein_coding|6/6|c.*310A>T|||||310|,A|upstream_gene_variant|MODIFIER|PGSC0003DMG400032168|PGSC0003DMG400032168|transcript|PGSC0003DMT400081950|protein_coding||c.-4345A>T|||||4165|
1	1154142	C	A	ANN=A|3_prime_UTR_variant|MODIFIER|PGSC0003DMG400032169|PGSC0003DMG400032169|transcript|PGSC0003DMT400081953|protein_coding|6/6|c.*308G>T|||||308|,A|upstream_gene_variant|MODIFIER|PGSC0003DMG400032168|PGSC0003DMG400032168|transcript|PGSC0003DMT400081950|protein_coding||c.-4347G>T|||||4167|
1	1154145	C	A	ANN=A|3_prime_UTR_variant|MODIFIER|PGSC0003DMG400032169|PGSC0003DMG400032169|transcript|PGSC0003DMT400081953|protein_coding|6/6|c.*305G>T|||||305|,A|upstream_gene_variant|MODIFIER|PGSC0003DMG400032168|PGSC0003DMG400032168|transcript|PGSC0003DMT400081950|protein_coding||c.-4350G>T|||||4170|
1	1154146	C	T	ANN=T|3_prime_UTR_variant|MODIFIER|PGSC0003DMG400032169|PGSC0003DMG400032169|transcript|PGSC0003DMT400081953|protein_coding|6/6|c.*304G>A|||||304|,T|upstream_gene_variant|MODIFIER|PGSC0003DMG400032168|PGSC0003DMG400032168|transcript|PGSC0003DMT400081950|protein_coding||c.-4351G>A|||||4171|
1	1154193	C	T	ANN=T|3_prime_UTR_variant|MODIFIER|PGSC0003DMG400032169|PGSC0003DMG400032169|transcript|PGSC0003DMT400081953|protein_coding|6/6|c.*257G>A|||||257|,T|upstream_gene_variant|MODIFIER|PGSC0003DMG400032168|PGSC0003DMG400032168|transcript|PGSC0003DMT400081950|protein_coding||c.-4398G>A|||||4218|
1	1154243	G	A	ANN=A|3_prime_UTR_variant|MODIFIER|PGSC0003DMG400032169|PGSC0003DMG400032169|transcript|PGSC0003DMT400081953|protein_coding|6/6|c.*207C>T|||||207|,A|upstream_gene_variant|MODIFIER|PGSC0003DMG400032168|PGSC0003DMG400032168|transcript|PGSC0003DMT400081950|protein_coding||c.-4448C>T|||||4268|
1	1154258	T	C	ANN=C|3_prime_UTR_variant|MODIFIER|PGSC0003DMG400032169|PGSC0003DMG400032169|transcript|PGSC0003DMT400081953|protein_coding|6/6|c.*192A>G|||||192|,C|upstream_gene_variant|MODIFIER|PGSC0003DMG400032168|PGSC0003DMG400032168|transcript|PGSC0003DMT400081950|protein_coding||c.-4463A>G|||||4283|
1	1154282	A	C	ANN=C|3_prime_UTR_variant|MODIFIER|PGSC0003DMG400032169|PGSC0003DMG400032169|transcript|PGSC0003DMT400081953|protein_coding|6/6|c.*168T>G|||||168|,C|upstream_gene_variant|MODIFIER|PGSC0003DMG400032168|PGSC0003DMG400032168|transcript|PGSC0003DMT400081950|protein_coding||c.-4487T>G|||||4307|
1	1154284	T	A	ANN=A|3_prime_UTR_variant|MODIFIER|PGSC0003DMG400032169|PGSC0003DMG400032169|transcript|PGSC0003DMT400081953|protein_coding|6/6|c.*166A>T|||||166|,A|upstream_gene_variant|MODIFIER|PGSC0003DMG400032168|PGSC0003DMG400032168|transcript|PGSC0003DMT400081950|protein_coding||c.-4489A>T|||||4309|
1	1154306	A	G	ANN=G|3_prime_UTR_variant|MODIFIER|PGSC0003DMG400032169|PGSC0003DMG400032169|transcript|PGSC0003DMT400081953|protein_coding|6/6|c.*144T>C|||||144|,G|upstream_gene_variant|MODIFIER|PGSC0003DMG400032168|PGSC0003DMG400032168|transcript|PGSC0003DMT400081950|protein_coding||c.-4511T>C|||||4331|
1	1154358	T	A	ANN=A|3_prime_UTR_variant|MODIFIER|PGSC0003DMG400032169|PGSC0003DMG400032169|transcript|PGSC0003DMT400081953|protein_coding|6/6|c.*92A>T|||||92|,A|upstream_gene_variant|MODIFIER|PGSC0003DMG400032168|PGSC0003DMG400032168|transcript|PGSC0003DMT400081950|protein_coding||c.-4563A>T|||||4383|
1	1154367	G	A	ANN=A|3_prime_UTR_variant|MODIFIER|PGSC0003DMG400032169|PGSC0003DMG400032169|transcript|PGSC0003DMT400081953|protein_coding|6/6|c.*83C>T|||||83|,A|upstream_gene_variant|MODIFIER|PGSC0003DMG400032168|PGSC0003DMG400032168|transcript|PGSC0003DMT400081950|protein_coding||c.-4572C>T|||||4392|
1	1154380	A	G	ANN=G|3_prime_UTR_variant|MODIFIER|PGSC0003DMG400032169|PGSC0003DMG400032169|transcript|PGSC0003DMT400081953|protein_coding|6/6|c.*70T>C|||||70|,G|upstream_gene_variant|MODIFIER|PGSC0003DMG400032168|PGSC0003DMG400032168|transcript|PGSC0003DMT400081950|protein_coding||c.-4585T>C|||||4405|
1	1154396	A	C	ANN=C|3_prime_UTR_variant|MODIFIER|PGSC0003DMG400032169|PGSC0003DMG400032169|transcript|PGSC0003DMT400081953|protein_coding|6/6|c.*54T>G|||||54|,C|upstream_gene_variant|MODIFIER|PGSC0003DMG400032168|PGSC0003DMG400032168|transcript|PGSC0003DMT400081950|protein_coding||c.-4601T>G|||||4421|
1	1154410	A	G	ANN=G|3_prime_UTR_variant|MODIFIER|PGSC0003DMG400032169|PGSC0003DMG400032169|transcript|PGSC0003DMT400081953|protein_coding|6/6|c.*40T>C|||||40|,G|upstream_gene_variant|MODIFIER|PGSC0003DMG400032168|PGSC0003DMG400032168|transcript|PGSC0003DMT400081950|protein_coding||c.-4615T>C|||||4435|
1	1154710	C	A	ANN=A|missense_variant|MODERATE|PGSC0003DMG400032169|PGSC0003DMG400032169|transcript|PGSC0003DMT400081953|protein_coding|5/6|c.724G>T|p.Val242Leu|839/1437|724/894|242/297||,A|upstream_gene_variant|MODIFIER|PGSC0003DMG400032168|PGSC0003DMG400032168|transcript|PGSC0003DMT400081950|protein_coding||c.-4915G>T|||||4735|
1	1154792	T	C	ANN=C|synonymous_variant|LOW|PGSC0003DMG400032169|PGSC0003DMG400032169|transcript|PGSC0003DMT400081953|protein_coding|5/6|c.642A>G|p.Gly214Gly|757/1437|642/894|214/297||,C|upstream_gene_variant|MODIFIER|PGSC0003DMG400032168|PGSC0003DMG400032168|transcript|PGSC0003DMT400081950|protein_coding||c.-4997A>G|||||4817|
1	1154798	A	G	ANN=G|synonymous_variant|LOW|PGSC0003DMG400032169|PGSC0003DMG400032169|transcript|PGSC0003DMT400081953|protein_coding|5/6|c.636T>C|p.Val212Val|751/1437|636/894|212/297||,G|upstream_gene_variant|MODIFIER|PGSC0003DMG400032168|PGSC0003DMG400032168|transcript|PGSC0003DMT400081950|protein_coding||c.-5003T>C|||||4823|
1	1155569	A	T	ANN=T|synonymous_variant|LOW|PGSC0003DMG400032169|PGSC0003DMG400032169|transcript|PGSC0003DMT400081953|protein_coding|4/6|c.615T>A|p.Thr205Thr|730/1437|615/894|205/297||
1	1155572	A	G	ANN=G|synonymous_variant|LOW|PGSC0003DMG400032169|PGSC0003DMG400032169|transcript|PGSC0003DMT400081953|protein_coding|4/6|c.612T>C|p.Ala204Ala|727/1437|612/894|204/297||
1	1155590	T	A	ANN=A|synonymous_variant|LOW|PGSC0003DMG400032169|PGSC0003DMG400032169|transcript|PGSC0003DMT400081953|protein_coding|4/6|c.594A>T|p.Leu198Leu|709/1437|594/894|198/297||
1	1155603	C	A	ANN=A|missense_variant|MODERATE|PGSC0003DMG400032169|PGSC0003DMG400032169|transcript|PGSC0003DMT400081953|protein_coding|4/6|c.581G>T|p.Cys194Phe|696/1437|581/894|194/297||
1	1155704	T	C	ANN=C|synonymous_variant|LOW|PGSC0003DMG400032169|PGSC0003DMG400032169|transcript|PGSC0003DMT400081953|protein_coding|4/6|c.480A>G|p.Glu160Glu|595/1437|480/894|160/297||
1	1155711	G	A	ANN=A|missense_variant|MODERATE|PGSC0003DMG400032169|PGSC0003DMG400032169|transcript|PGSC0003DMT400081953|protein_coding|4/6|c.473C>T|p.Ala158Val|588/1437|473/894|158/297||
1	1155713	C	T	ANN=T|synonymous_variant|LOW|PGSC0003DMG400032169|PGSC0003DMG400032169|transcript|PGSC0003DMT400081953|protein_coding|4/6|c.471G>A|p.Ala157Ala|586/1437|471/894|157/297||
1	1155722	G	A	ANN=A|synonymous_variant|LOW|PGSC0003DMG400032169|PGSC0003DMG400032169|transcript|PGSC0003DMT400081953|protein_coding|4/6|c.462C>T|p.Ser154Ser|577/1437|462/894|154/297||
1	1155770	C	T	ANN=T|synonymous_variant|LOW|PGSC0003DMG400032169|PGSC0003DMG400032169|transcript|PGSC0003DMT400081953|protein_coding|4/6|c.414G>A|p.Leu138Leu|529/1437|414/894|138/297||
1	1155848	C	T	ANN=T|synonymous_variant|LOW|PGSC0003DMG400032169|PGSC0003DMG400032169|transcript|PGSC0003DMT400081953|protein_coding|4/6|c.336G>A|p.Leu112Leu|451/1437|336/894|112/297||
1	1155850	G	A	ANN=A|synonymous_variant|LOW|PGSC0003DMG400032169|PGSC0003DMG400032169|transcript|PGSC0003DMT400081953|protein_coding|4/6|c.334C>T|p.Leu112Leu|449/1437|334/894|112/297||
1	1155859	G	A	ANN=A|synonymous_variant|LOW|PGSC0003DMG400032169|PGSC0003DMG400032169|transcript|PGSC0003DMT400081953|protein_coding|4/6|c.325C>T|p.Leu109Leu|440/1437|325/894|109/297||
1	1157137	T	A	ANN=A|synonymous_variant|LOW|PGSC0003DMG400032169|PGSC0003DMG400032169|transcript|PGSC0003DMT400081953|protein_coding|3/6|c.255A>T|p.Ser85Ser|370/1437|255/894|85/297||
1	1157152	A	T	ANN=T|synonymous_variant|LOW|PGSC0003DMG400032169|PGSC0003DMG400032169|transcript|PGSC0003DMT400081953|protein_coding|3/6|c.240T>A|p.Thr80Thr|355/1437|240/894|80/297||
1	1158641	A	G	ANN=G|5_prime_UTR_variant|MODIFIER|PGSC0003DMG400032169|PGSC0003DMG400032169|transcript|PGSC0003DMT400081953|protein_coding|1/6|c.-57T>C|||||57|
1	1170879	C	T	ANN=T|intergenic_region|MODIFIER|PGSC0003DMG400032169-snoU83|PGSC0003DMG400032169-EPlSTUG00000002021|intergenic_region|PGSC0003DMG400032169-EPlSTUG00000002021|||n.1170879C>T||||||
1	1170887	A	G	ANN=G|intergenic_region|MODIFIER|PGSC0003DMG400032169-snoU83|PGSC0003DMG400032169-EPlSTUG00000002021|intergenic_region|PGSC0003DMG400032169-EPlSTUG00000002021|||n.1170887A>G||||||
1	1170981	C	T	ANN=T|intergenic_region|MODIFIER|PGSC0003DMG400032169-snoU83|PGSC0003DMG400032169-EPlSTUG00000002021|intergenic_region|PGSC0003DMG400032169-EPlSTUG00000002021|||n.1170981C>T||||||
1	1170984	T	A	ANN=A|intergenic_region|MODIFIER|PGSC0003DMG400032169-snoU83|PGSC0003DMG400032169-EPlSTUG00000002021|intergenic_region|PGSC0003DMG400032169-EPlSTUG00000002021|||n.1170984T>A||||||
1	1188827	A	G	ANN=G|upstream_gene_variant|MODIFIER|snoU83|EPlSTUG00000002021|transcript|EPlSTUT00000002021|snoRNA||n.-3727T>C|||||3727|,G|upstream_gene_variant|MODIFIER|SNORD25|EPlSTUG00000001035|transcript|EPlSTUT00000001035|snoRNA||n.-2763T>C|||||2763|,G|upstream_gene_variant|MODIFIER|SNORD25|EPlSTUG00000000464|transcript|EPlSTUT00000000464|snoRNA||n.-1725T>C|||||1725|,G|intergenic_region|MODIFIER|SNORD25-sn…
1	1188860	C	A	ANN=A|upstream_gene_variant|MODIFIER|snoU83|EPlSTUG00000002021|transcript|EPlSTUT00000002021|snoRNA||n.-3760G>T|||||3760|,A|upstream_gene_variant|MODIFIER|SNORD25|EPlSTUG00000001035|transcript|EPlSTUT00000001035|snoRNA||n.-2796G>T|||||2796|,A|upstream_gene_variant|MODIFIER|SNORD25|EPlSTUG00000000464|transcript|EPlSTUT00000000464|snoRNA||n.-1758G>T|||||1758|,A|intergenic_region|MODIFIER|SNORD25-sn…
1	1188862	A	G	ANN=G|upstream_gene_variant|MODIFIER|snoU83|EPlSTUG00000002021|transcript|EPlSTUT00000002021|snoRNA||n.-3762T>C|||||3762|,G|upstream_gene_variant|MODIFIER|SNORD25|EPlSTUG00000001035|transcript|EPlSTUT00000001035|snoRNA||n.-2798T>C|||||2798|,G|upstream_gene_variant|MODIFIER|SNORD25|EPlSTUG00000000464|transcript|EPlSTUT00000000464|snoRNA||n.-1760T>C|||||1760|,G|intergenic_region|MODIFIER|SNORD25-sn…
1	1188864	G	A	ANN=A|upstream_gene_variant|MODIFIER|snoU83|EPlSTUG00000002021|transcript|EPlSTUT00000002021|snoRNA||n.-3764C>T|||||3764|,A|upstream_gene_variant|MODIFIER|SNORD25|EPlSTUG00000001035|transcript|EPlSTUT00000001035|snoRNA||n.-2800C>T|||||2800|,A|upstream_gene_variant|MODIFIER|SNORD25|EPlSTUG00000000464|transcript|EPlSTUT00000000464|snoRNA||n.-1762C>T|||||1762|,A|intergenic_region|MODIFIER|SNORD25-sn…
1	1188887	T	C	ANN=C|upstream_gene_variant|MODIFIER|snoU83|EPlSTUG00000002021|transcript|EPlSTUT00000002021|snoRNA||n.-3787A>G|||||3787|,C|upstream_gene_variant|MODIFIER|SNORD25|EPlSTUG00000001035|transcript|EPlSTUT00000001035|snoRNA||n.-2823A>G|||||2823|,C|upstream_gene_variant|MODIFIER|SNORD25|EPlSTUG00000000464|transcript|EPlSTUT00000000464|snoRNA||n.-1785A>G|||||1785|,C|intergenic_region|MODIFIER|SNORD25-sn…
1	1204682	T	A	ANN=A|intergenic_region|MODIFIER|SNORD25-snoU83|EPlSTUG00000000464-EPlSTUG00000000018|intergenic_region|EPlSTUG00000000464-EPlSTUG00000000018|||n.1204682T>A||||||
1	1204773	C	T	ANN=T|intergenic_region|MODIFIER|SNORD25-snoU83|EPlSTUG00000000464-EPlSTUG00000000018|intergenic_region|EPlSTUG00000000464-EPlSTUG00000000018|||n.1204773C>T||||||
1	1204825	T	A	ANN=A|intergenic_region|MODIFIER|SNORD25-snoU83|EPlSTUG00000000464-EPlSTUG00000000018|intergenic_region|EPlSTUG00000000464-EPlSTUG00000000018|||n.1204825T>A||||||
1	1204887	G	A	ANN=A|intergenic_region|MODIFIER|SNORD25-snoU83|EPlSTUG00000000464-EPlSTUG00000000018|intergenic_region|EPlSTUG00000000464-EPlSTUG00000000018|||n.1204887G>A||||||
1	1207331	C	A	ANN=A|intergenic_region|MODIFIER|SNORD25-snoU83|EPlSTUG00000000464-EPlSTUG00000000018|intergenic_region|EPlSTUG00000000464-EPlSTUG00000000018|||n.1207331C>A||||||
1	1207376	T	C	ANN=C|intergenic_region|MODIFIER|SNORD25-snoU83|EPlSTUG00000000464-EPlSTUG00000000018|intergenic_region|EPlSTUG00000000464-EPlSTUG00000000018|||n.1207376T>C||||||
1	1220084	A	G	ANN=G|downstream_gene_variant|MODIFIER|snoU83|EPlSTUG00000000018|transcript|EPlSTUT00000000018|snoRNA||n.*3603T>C|||||3603|,G|downstream_gene_variant|MODIFIER|SNORD25|EPlSTUG00000002781|transcript|EPlSTUT00000002781|snoRNA||n.*4534T>C|||||4534|,G|downstream_gene_variant|MODIFIER|SNORD25|EPlSTUG00000001861|transcript|EPlSTUT00000001861|snoRNA||n.*4664T>C|||||4664|,G|intergenic_region|MODIFIER|SNOR…
1	1220103	T	A	ANN=A|downstream_gene_variant|MODIFIER|snoU83|EPlSTUG00000000018|transcript|EPlSTUT00000000018|snoRNA||n.*3584A>T|||||3584|,A|downstream_gene_variant|MODIFIER|SNORD25|EPlSTUG00000002781|transcript|EPlSTUT00000002781|snoRNA||n.*4515A>T|||||4515|,A|downstream_gene_variant|MODIFIER|SNORD25|EPlSTUG00000001861|transcript|EPlSTUT00000001861|snoRNA||n.*4645A>T|||||4645|,A|intergenic_region|MODIFIER|SNOR…
1	1221464	C	T	ANN=T|downstream_gene_variant|MODIFIER|snoU83|EPlSTUG00000000018|transcript|EPlSTUT00000000018|snoRNA||n.*2223G>A|||||2223|,T|downstream_gene_variant|MODIFIER|SNORD25|EPlSTUG00000002781|transcript|EPlSTUT00000002781|snoRNA||n.*3154G>A|||||3154|,T|downstream_gene_variant|MODIFIER|SNORD25|EPlSTUG00000001861|transcript|EPlSTUT00000001861|snoRNA||n.*3284G>A|||||3284|,T|intergenic_region|MODIFIER|SNOR…
1	1221479	G	A	ANN=A|downstream_gene_variant|MODIFIER|snoU83|EPlSTUG00000000018|transcript|EPlSTUT00000000018|snoRNA||n.*2208C>T|||||2208|,A|downstream_gene_variant|MODIFIER|SNORD25|EPlSTUG00000002781|transcript|EPlSTUT00000002781|snoRNA||n.*3139C>T|||||3139|,A|downstream_gene_variant|MODIFIER|SNORD25|EPlSTUG00000001861|transcript|EPlSTUT00000001861|snoRNA||n.*3269C>T|||||3269|,A|intergenic_region|MODIFIER|SNOR…
1	1221486	C	A	ANN=A|downstream_gene_variant|MODIFIER|snoU83|EPlSTUG00000000018|transcript|EPlSTUT00000000018|snoRNA||n.*2201G>T|||||2201|,A|downstream_gene_variant|MODIFIER|SNORD25|EPlSTUG00000002781|transcript|EPlSTUT00000002781|snoRNA||n.*3132G>T|||||3132|,A|downstream_gene_variant|MODIFIER|SNORD25|EPlSTUG00000001861|transcript|EPlSTUT00000001861|snoRNA||n.*3262G>T|||||3262|,A|intergenic_region|MODIFIER|SNOR…
1	1221502	T	A	ANN=A|downstream_gene_variant|MODIFIER|snoU83|EPlSTUG00000000018|transcript|EPlSTUT00000000018|snoRNA||n.*2185A>T|||||2185|,A|downstream_gene_variant|MODIFIER|SNORD25|EPlSTUG00000002781|transcript|EPlSTUT00000002781|snoRNA||n.*3116A>T|||||3116|,A|downstream_gene_variant|MODIFIER|SNORD25|EPlSTUG00000001861|transcript|EPlSTUT00000001861|snoRNA||n.*3246A>T|||||3246|,A|intergenic_region|MODIFIER|SNOR…
1	1239695	C	A	ANN=A|downstream_gene_variant|MODIFIER|snoU83|EPlSTUG00000003439|transcript|EPlSTUT00000003439|snoRNA||n.*3446G>T|||||3446|,A|downstream_gene_variant|MODIFIER|SNORD25|EPlSTUG00000002426|transcript|EPlSTUT00000002426|snoRNA||n.*4268G>T|||||4268|,A|downstream_gene_variant|MODIFIER|SNORD25|EPlSTUG00000003262|transcript|EPlSTUT00000003262|snoRNA||n.*4409G>T|||||4409|,A|intergenic_region|MODIFIER|SNOR…
1	1260117	G	A	ANN=A|missense_variant|MODERATE|PGSC0003DMG400032127|PGSC0003DMG400032127|transcript|PGSC0003DMT400081823|protein_coding|5/7|c.836G>A|p.Ser279Asn|1246/1648|836/957|279/318||,A|3_prime_UTR_variant|MODIFIER|PGSC0003DMG400032127|PGSC0003DMG400032127|transcript|PGSC0003DMT400081825|protein_coding|1/1|c.*55G>A|||||55|,A|downstream_gene_variant|MODIFIER|PGSC0003DMG400032127|PGSC0003DMG400032127|transcr…
1	1260137	C	T	ANN=T|synonymous_variant|LOW|PGSC0003DMG400032127|PGSC0003DMG400032127|transcript|PGSC0003DMT400081823|protein_coding|5/7|c.856C>T|p.Leu286Leu|1266/1648|856/957|286/318||,T|3_prime_UTR_variant|MODIFIER|PGSC0003DMG400032127|PGSC0003DMG400032127|transcript|PGSC0003DMT400081825|protein_coding|1/1|c.*75C>T|||||75|,T|downstream_gene_variant|MODIFIER|PGSC0003DMG400032127|PGSC0003DMG400032127|transcript…
1	1260140	G	A	ANN=A|missense_variant|MODERATE|PGSC0003DMG400032127|PGSC0003DMG400032127|transcript|PGSC0003DMT400081823|protein_coding|5/7|c.859G>A|p.Ala287Thr|1269/1648|859/957|287/318||,A|3_prime_UTR_variant|MODIFIER|PGSC0003DMG400032127|PGSC0003DMG400032127|transcript|PGSC0003DMT400081825|protein_coding|1/1|c.*78G>A|||||78|,A|downstream_gene_variant|MODIFIER|PGSC0003DMG400032127|PGSC0003DMG400032127|transcr…
1	1280408	G	A	ANN=A|synonymous_variant|LOW|PGSC0003DMG400032172|PGSC0003DMG400032172|transcript|PGSC0003DMT400081963|protein_coding|2/4|c.114C>T|p.Val38Val|174/928|114/399|38/132||,A|synonymous_variant|LOW|PGSC0003DMG400032172|PGSC0003DMG400032172|transcript|PGSC0003DMT400081962|protein_coding|2/3|c.114C>T|p.Val38Val|174/861|114/219|38/72||,A|downstream_gene_variant|MODIFIER|PGSC0003DMG400032173|PGSC0003DMG400…
1	1280414	T	C	ANN=C|missense_variant|MODERATE|PGSC0003DMG400032172|PGSC0003DMG400032172|transcript|PGSC0003DMT400081963|protein_coding|2/4|c.108A>G|p.Ile36Met|168/928|108/399|36/132||,C|missense_variant|MODERATE|PGSC0003DMG400032172|PGSC0003DMG400032172|transcript|PGSC0003DMT400081962|protein_coding|2/3|c.108A>G|p.Ile36Met|168/861|108/219|36/72||,C|downstream_gene_variant|MODIFIER|PGSC0003DMG400032173|PGSC0003…
1	1280423	G	A	ANN=A|synonymous_variant|LOW|PGSC0003DMG400032172|PGSC0003DMG400032172|transcript|PGSC0003DMT400081963|protein_coding|2/4|c.99C>T|p.Cys33Cys|159/928|99/399|33/132||,A|synonymous_variant|LOW|PGSC0003DMG400032172|PGSC0003DMG400032172|transcript|PGSC0003DMT400081962|protein_coding|2/3|c.99C>T|p.Cys33Cys|159/861|99/219|33/72||,A|downstream_gene_variant|MODIFIER|PGSC0003DMG400032173|PGSC0003DMG4000321…
1	1303027	A	T	ANN=T|synonymous_variant|LOW|PGSC0003DMG400032128|PGSC0003DMG400032128|transcript|PGSC0003DMT400081826|protein_coding|2/2|c.531A>T|p.Pro177Pro|879/1444|531/879|177/292||,T|synonymous_variant|LOW|PGSC0003DMG400032128|PGSC0003DMG400032128|transcript|PGSC0003DMT400081827|protein_coding|1/1|c.531A>T|p.Pro177Pro|1230/1795|531/879|177/292||
1	1303033	A	T	ANN=T|missense_variant|MODERATE|PGSC0003DMG400032128|PGSC0003DMG400032128|transcript|PGSC0003DMT400081826|protein_coding|2/2|c.537A>T|p.Glu179Asp|885/1444|537/879|179/292||,T|missense_variant|MODERATE|PGSC0003DMG400032128|PGSC0003DMG400032128|transcript|PGSC0003DMT400081827|protein_coding|1/1|c.537A>T|p.Glu179Asp|1236/1795|537/879|179/292||
1	1303037	C	A	ANN=A|synonymous_variant|LOW|PGSC0003DMG400032128|PGSC0003DMG400032128|transcript|PGSC0003DMT400081826|protein_coding|2/2|c.541C>A|p.Arg181Arg|889/1444|541/879|181/292||,A|synonymous_variant|LOW|PGSC0003DMG400032128|PGSC0003DMG400032128|transcript|PGSC0003DMT400081827|protein_coding|1/1|c.541C>A|p.Arg181Arg|1240/1795|541/879|181/292||
1	1303107	A	C	ANN=C|missense_variant|MODERATE|PGSC0003DMG400032128|PGSC0003DMG400032128|transcript|PGSC0003DMT400081826|protein_coding|2/2|c.611A>C|p.Lys204Thr|959/1444|611/879|204/292||,C|missense_variant|MODERATE|PGSC0003DMG400032128|PGSC0003DMG400032128|transcript|PGSC0003DMT400081827|protein_coding|1/1|c.611A>C|p.Lys204Thr|1310/1795|611/879|204/292||
1	1303110	T	C	ANN=C|missense_variant|MODERATE|PGSC0003DMG400032128|PGSC0003DMG400032128|transcript|PGSC0003DMT400081826|protein_coding|2/2|c.614T>C|p.Met205Thr|962/1444|614/879|205/292||,C|missense_variant|MODERATE|PGSC0003DMG400032128|PGSC0003DMG400032128|transcript|PGSC0003DMT400081827|protein_coding|1/1|c.614T>C|p.Met205Thr|1313/1795|614/879|205/292||
1	1303116	C	T	ANN=T|missense_variant|MODERATE|PGSC0003DMG400032128|PGSC0003DMG400032128|transcript|PGSC0003DMT400081826|protein_coding|2/2|c.620C>T|p.Ala207Val|968/1444|620/879|207/292||,T|missense_variant|MODERATE|PGSC0003DMG400032128|PGSC0003DMG400032128|transcript|PGSC0003DMT400081827|protein_coding|1/1|c.620C>T|p.Ala207Val|1319/1795|620/879|207/292||
1	1303216	T	C	ANN=C|synonymous_variant|LOW|PGSC0003DMG400032128|PGSC0003DMG400032128|transcript|PGSC0003DMT400081826|protein_coding|2/2|c.720T>C|p.Ile240Ile|1068/1444|720/879|240/292||,C|synonymous_variant|LOW|PGSC0003DMG400032128|PGSC0003DMG400032128|transcript|PGSC0003DMT400081827|protein_coding|1/1|c.720T>C|p.Ile240Ile|1419/1795|720/879|240/292||
1	1303264	C	T	ANN=T|synonymous_variant|LOW|PGSC0003DMG400032128|PGSC0003DMG400032128|transcript|PGSC0003DMT400081826|protein_coding|2/2|c.768C>T|p.Ser256Ser|1116/1444|768/879|256/292||,T|synonymous_variant|LOW|PGSC0003DMG400032128|PGSC0003DMG400032128|transcript|PGSC0003DMT400081827|protein_coding|1/1|c.768C>T|p.Ser256Ser|1467/1795|768/879|256/292||
1	1314165	T	A	ANN=A|missense_variant|MODERATE|SUB1|PGSC0003DMG400032216|transcript|PGSC0003DMT400082037|protein_coding|1/1|c.1589A>T|p.Tyr530Phe|2111/2370|1589/1662|530/553||,A|downstream_gene_variant|MODIFIER|PGSC0003DMG400032129|PGSC0003DMG400032129|transcript|PGSC0003DMT400081828|protein_coding||c.*1215T>A|||||1001|,A|downstream_gene_variant|MODIFIER|PGSC0003DMG400032129|PGSC0003DMG400032129|transcript|PGSC…
1	1314173	C	T	ANN=T|synonymous_variant|LOW|SUB1|PGSC0003DMG400032216|transcript|PGSC0003DMT400082037|protein_coding|1/1|c.1581G>A|p.Glu527Glu|2103/2370|1581/1662|527/553||,T|downstream_gene_variant|MODIFIER|PGSC0003DMG400032129|PGSC0003DMG400032129|transcript|PGSC0003DMT400081828|protein_coding||c.*1223C>T|||||1009|,T|downstream_gene_variant|MODIFIER|PGSC0003DMG400032129|PGSC0003DMG400032129|transcript|PGSC000…
1	1314202	C	T	ANN=T|missense_variant|MODERATE|SUB1|PGSC0003DMG400032216|transcript|PGSC0003DMT400082037|protein_coding|1/1|c.1552G>A|p.Gly518Arg|2074/2370|1552/1662|518/553||,T|downstream_gene_variant|MODIFIER|PGSC0003DMG400032129|PGSC0003DMG400032129|transcript|PGSC0003DMT400081828|protein_coding||c.*1252C>T|||||1038|,T|downstream_gene_variant|MODIFIER|PGSC0003DMG400032129|PGSC0003DMG400032129|transcript|PGSC…
1	1314203	A	G	ANN=G|synonymous_variant|LOW|SUB1|PGSC0003DMG400032216|transcript|PGSC0003DMT400082037|protein_coding|1/1|c.1551T>C|p.Asp517Asp|2073/2370|1551/1662|517/553||,G|downstream_gene_variant|MODIFIER|PGSC0003DMG400032129|PGSC0003DMG400032129|transcript|PGSC0003DMT400081828|protein_coding||c.*1253A>G|||||1039|,G|downstream_gene_variant|MODIFIER|PGSC0003DMG400032129|PGSC0003DMG400032129|transcript|PGSC000…
1	1314234	T	A	ANN=A|missense_variant|MODERATE|SUB1|PGSC0003DMG400032216|transcript|PGSC0003DMT400082037|protein_coding|1/1|c.1520A>T|p.Gln507Leu|2042/2370|1520/1662|507/553||,A|downstream_gene_variant|MODIFIER|PGSC0003DMG400032129|PGSC0003DMG400032129|transcript|PGSC0003DMT400081828|protein_coding||c.*1284T>A|||||1070|,A|downstream_gene_variant|MODIFIER|PGSC0003DMG400032129|PGSC0003DMG400032129|transcript|PGSC…
1	1314379	T	C	ANN=C|missense_variant|MODERATE|SUB1|PGSC0003DMG400032216|transcript|PGSC0003DMT400082037|protein_coding|1/1|c.1375A>G|p.Thr459Ala|1897/2370|1375/1662|459/553||,C|downstream_gene_variant|MODIFIER|PGSC0003DMG400032129|PGSC0003DMG400032129|transcript|PGSC0003DMT400081828|protein_coding||c.*1429T>C|||||1215|,C|downstream_gene_variant|MODIFIER|PGSC0003DMG400032129|PGSC0003DMG400032129|transcript|PGSC…
1	1314398	C	T	ANN=T|synonymous_variant|LOW|SUB1|PGSC0003DMG400032216|transcript|PGSC0003DMT400082037|protein_coding|1/1|c.1356G>A|p.Thr452Thr|1878/2370|1356/1662|452/553||,T|downstream_gene_variant|MODIFIER|PGSC0003DMG400032129|PGSC0003DMG400032129|transcript|PGSC0003DMT400081828|protein_coding||c.*1448C>T|||||1234|,T|downstream_gene_variant|MODIFIER|PGSC0003DMG400032129|PGSC0003DMG400032129|transcript|PGSC000…
1	1314426	G	A	ANN=A|missense_variant|MODERATE|SUB1|PGSC0003DMG400032216|transcript|PGSC0003DMT400082037|protein_coding|1/1|c.1328C>T|p.Ala443Val|1850/2370|1328/1662|443/553||,A|downstream_gene_variant|MODIFIER|PGSC0003DMG400032129|PGSC0003DMG400032129|transcript|PGSC0003DMT400081828|protein_coding||c.*1476G>A|||||1262|,A|downstream_gene_variant|MODIFIER|PGSC0003DMG400032129|PGSC0003DMG400032129|transcript|PGSC…
1	1314443	T	C	ANN=C|synonymous_variant|LOW|SUB1|PGSC0003DMG400032216|transcript|PGSC0003DMT400082037|protein_coding|1/1|c.1311A>G|p.Leu437Leu|1833/2370|1311/1662|437/553||,C|downstream_gene_variant|MODIFIER|PGSC0003DMG400032129|PGSC0003DMG400032129|transcript|PGSC0003DMT400081828|protein_coding||c.*1493T>C|||||1279|,C|downstream_gene_variant|MODIFIER|PGSC0003DMG400032129|PGSC0003DMG400032129|transcript|PGSC000…
1	1314444	A	G	ANN=G|missense_variant|MODERATE|SUB1|PGSC0003DMG400032216|transcript|PGSC0003DMT400082037|protein_coding|1/1|c.1310T>C|p.Leu437Ser|1832/2370|1310/1662|437/553||,G|downstream_gene_variant|MODIFIER|PGSC0003DMG400032129|PGSC0003DMG400032129|transcript|PGSC0003DMT400081828|protein_coding||c.*1494A>G|||||1280|,G|downstream_gene_variant|MODIFIER|PGSC0003DMG400032129|PGSC0003DMG400032129|transcript|PGSC…
1	1314446	C	T	ANN=T|synonymous_variant|LOW|SUB1|PGSC0003DMG400032216|transcript|PGSC0003DMT400082037|protein_coding|1/1|c.1308G>A|p.Ala436Ala|1830/2370|1308/1662|436/553||,T|downstream_gene_variant|MODIFIER|PGSC0003DMG400032129|PGSC0003DMG400032129|transcript|PGSC0003DMT400081828|protein_coding||c.*1496C>T|||||1282|,T|downstream_gene_variant|MODIFIER|PGSC0003DMG400032129|PGSC0003DMG400032129|transcript|PGSC000…
1	1314449	C	T	ANN=T|synonymous_variant|LOW|SUB1|PGSC0003DMG400032216|transcript|PGSC0003DMT400082037|protein_coding|1/1|c.1305G>A|p.Lys435Lys|1827/2370|1305/1662|435/553||,T|downstream_gene_variant|MODIFIER|PGSC0003DMG400032129|PGSC0003DMG400032129|transcript|PGSC0003DMT400081828|protein_coding||c.*1499C>T|||||1285|,T|downstream_gene_variant|MODIFIER|PGSC0003DMG400032129|PGSC0003DMG400032129|transcript|PGSC000…
1	1314560	G	A	ANN=A|synonymous_variant|LOW|SUB1|PGSC0003DMG400032216|transcript|PGSC0003DMT400082037|protein_coding|1/1|c.1194C>T|p.His398His|1716/2370|1194/1662|398/553||,A|downstream_gene_variant|MODIFIER|PGSC0003DMG400032129|PGSC0003DMG400032129|transcript|PGSC0003DMT400081828|protein_coding||c.*1610G>A|||||1396|,A|downstream_gene_variant|MODIFIER|PGSC0003DMG400032129|PGSC0003DMG400032129|transcript|PGSC000…
1	1314676	G	A	ANN=A|synonymous_variant|LOW|SUB1|PGSC0003DMG400032216|transcript|PGSC0003DMT400082037|protein_coding|1/1|c.1078C>T|p.Leu360Leu|1600/2370|1078/1662|360/553||,A|downstream_gene_variant|MODIFIER|PGSC0003DMG400032129|PGSC0003DMG400032129|transcript|PGSC0003DMT400081828|protein_coding||c.*1726G>A|||||1512|,A|downstream_gene_variant|MODIFIER|PGSC0003DMG400032129|PGSC0003DMG400032129|transcript|PGSC000…
1	1314719	G	A	ANN=A|synonymous_variant|LOW|SUB1|PGSC0003DMG400032216|transcript|PGSC0003DMT400082037|protein_coding|1/1|c.1035C>T|p.Ile345Ile|1557/2370|1035/1662|345/553||,A|downstream_gene_variant|MODIFIER|PGSC0003DMG400032129|PGSC0003DMG400032129|transcript|PGSC0003DMT400081828|protein_coding||c.*1769G>A|||||1555|,A|downstream_gene_variant|MODIFIER|PGSC0003DMG400032129|PGSC0003DMG400032129|transcript|PGSC000…
1	1314750	C	T	ANN=T|missense_variant|MODERATE|SUB1|PGSC0003DMG400032216|transcript|PGSC0003DMT400082037|protein_coding|1/1|c.1004G>A|p.Arg335Lys|1526/2370|1004/1662|335/553||,T|downstream_gene_variant|MODIFIER|PGSC0003DMG400032129|PGSC0003DMG400032129|transcript|PGSC0003DMT400081828|protein_coding||c.*1800C>T|||||1586|,T|downstream_gene_variant|MODIFIER|PGSC0003DMG400032129|PGSC0003DMG400032129|transcript|PGSC…
1	1314788	T	C	ANN=C|synonymous_variant|LOW|SUB1|PGSC0003DMG400032216|transcript|PGSC0003DMT400082037|protein_coding|1/1|c.966A>G|p.Ala322Ala|1488/2370|966/1662|322/553||,C|downstream_gene_variant|MODIFIER|PGSC0003DMG400032129|PGSC0003DMG400032129|transcript|PGSC0003DMT400081828|protein_coding||c.*1838T>C|||||1624|,C|downstream_gene_variant|MODIFIER|PGSC0003DMG400032129|PGSC0003DMG400032129|transcript|PGSC0003D…
1	1314851	A	G	ANN=G|synonymous_variant|LOW|SUB1|PGSC0003DMG400032216|transcript|PGSC0003DMT400082037|protein_coding|1/1|c.903T>C|p.His301His|1425/2370|903/1662|301/553||,G|downstream_gene_variant|MODIFIER|PGSC0003DMG400032129|PGSC0003DMG400032129|transcript|PGSC0003DMT400081828|protein_coding||c.*1901A>G|||||1687|,G|downstream_gene_variant|MODIFIER|PGSC0003DMG400032129|PGSC0003DMG400032129|transcript|PGSC0003D…
1	1314852	T	A	ANN=A|missense_variant|MODERATE|SUB1|PGSC0003DMG400032216|transcript|PGSC0003DMT400082037|protein_coding|1/1|c.902A>T|p.His301Leu|1424/2370|902/1662|301/553||,A|downstream_gene_variant|MODIFIER|PGSC0003DMG400032129|PGSC0003DMG400032129|transcript|PGSC0003DMT400081828|protein_coding||c.*1902T>A|||||1688|,A|downstream_gene_variant|MODIFIER|PGSC0003DMG400032129|PGSC0003DMG400032129|transcript|PGSC00…
1	1314855	C	T	ANN=T|missense_variant|MODERATE|SUB1|PGSC0003DMG400032216|transcript|PGSC0003DMT400082037|protein_coding|1/1|c.899G>A|p.Ser300Asn|1421/2370|899/1662|300/553||,T|downstream_gene_variant|MODIFIER|PGSC0003DMG400032129|PGSC0003DMG400032129|transcript|PGSC0003DMT400081828|protein_coding||c.*1905C>T|||||1691|,T|downstream_gene_variant|MODIFIER|PGSC0003DMG400032129|PGSC0003DMG400032129|transcript|PGSC00…
1	1314902	T	C	ANN=C|synonymous_variant|LOW|SUB1|PGSC0003DMG400032216|transcript|PGSC0003DMT400082037|protein_coding|1/1|c.852A>G|p.Thr284Thr|1374/2370|852/1662|284/553||,C|downstream_gene_variant|MODIFIER|PGSC0003DMG400032129|PGSC0003DMG400032129|transcript|PGSC0003DMT400081828|protein_coding||c.*1952T>C|||||1738|,C|downstream_gene_variant|MODIFIER|PGSC0003DMG400032129|PGSC0003DMG400032129|transcript|PGSC0003D…
1	1319533	T	C	ANN=C|upstream_gene_variant|MODIFIER|SUB1|PGSC0003DMG400032216|transcript|PGSC0003DMT400082037|protein_coding||c.-3780A>G|||||3258|,C|intergenic_region|MODIFIER|SUB1-PGSC0003DMG400032217|PGSC0003DMG400032216-PGSC0003DMG400032217|intergenic_region|PGSC0003DMG400032216-PGSC0003DMG400032217|||n.1319533T>C||||||
1	1319539	A	T	ANN=T|upstream_gene_variant|MODIFIER|SUB1|PGSC0003DMG400032216|transcript|PGSC0003DMT400082037|protein_coding||c.-3786T>A|||||3264|,T|intergenic_region|MODIFIER|SUB1-PGSC0003DMG400032217|PGSC0003DMG400032216-PGSC0003DMG400032217|intergenic_region|PGSC0003DMG400032216-PGSC0003DMG400032217|||n.1319539A>T||||||
1	1319543	A	C	ANN=C|upstream_gene_variant|MODIFIER|SUB1|PGSC0003DMG400032216|transcript|PGSC0003DMT400082037|protein_coding||c.-3790T>G|||||3268|,C|intergenic_region|MODIFIER|SUB1-PGSC0003DMG400032217|PGSC0003DMG400032216-PGSC0003DMG400032217|intergenic_region|PGSC0003DMG400032216-PGSC0003DMG400032217|||n.1319543A>C||||||
1	1319547	C	T	ANN=T|upstream_gene_variant|MODIFIER|SUB1|PGSC0003DMG400032216|transcript|PGSC0003DMT400082037|protein_coding||c.-3794G>A|||||3272|,T|intergenic_region|MODIFIER|SUB1-PGSC0003DMG400032217|PGSC0003DMG400032216-PGSC0003DMG400032217|intergenic_region|PGSC0003DMG400032216-PGSC0003DMG400032217|||n.1319547C>T||||||
1	1319577	T	C	ANN=C|upstream_gene_variant|MODIFIER|SUB1|PGSC0003DMG400032216|transcript|PGSC0003DMT400082037|protein_coding||c.-3824A>G|||||3302|,C|intergenic_region|MODIFIER|SUB1-PGSC0003DMG400032217|PGSC0003DMG400032216-PGSC0003DMG400032217|intergenic_region|PGSC0003DMG400032216-PGSC0003DMG400032217|||n.1319577T>C||||||
1	1319591	T	G	ANN=G|upstream_gene_variant|MODIFIER|SUB1|PGSC0003DMG400032216|transcript|PGSC0003DMT400082037|protein_coding||c.-3838A>C|||||3316|,G|intergenic_region|MODIFIER|SUB1-PGSC0003DMG400032217|PGSC0003DMG400032216-PGSC0003DMG400032217|intergenic_region|PGSC0003DMG400032216-PGSC0003DMG400032217|||n.1319591T>G||||||
1	1343661	G	T	ANN=T|intergenic_region|MODIFIER|PGSC0003DMG400032217-PGSC0003DMG400032130|PGSC0003DMG400032217-PGSC0003DMG400032130|intergenic_region|PGSC0003DMG400032217-PGSC0003DMG400032130|||n.1343661G>T||||||
1	1343662	C	G	ANN=G|intergenic_region|MODIFIER|PGSC0003DMG400032217-PGSC0003DMG400032130|PGSC0003DMG400032217-PGSC0003DMG400032130|intergenic_region|PGSC0003DMG400032217-PGSC0003DMG400032130|||n.1343662C>G||||||
1	1343665	C	T	ANN=T|intergenic_region|MODIFIER|PGSC0003DMG400032217-PGSC0003DMG400032130|PGSC0003DMG400032217-PGSC0003DMG400032130|intergenic_region|PGSC0003DMG400032217-PGSC0003DMG400032130|||n.1343665C>T||||||
1	1343668	T	C	ANN=C|intergenic_region|MODIFIER|PGSC0003DMG400032217-PGSC0003DMG400032130|PGSC0003DMG400032217-PGSC0003DMG400032130|intergenic_region|PGSC0003DMG400032217-PGSC0003DMG400032130|||n.1343668T>C||||||
1	1348019	A	G	ANN=G|intergenic_region|MODIFIER|PGSC0003DMG400032217-PGSC0003DMG400032130|PGSC0003DMG400032217-PGSC0003DMG400032130|intergenic_region|PGSC0003DMG400032217-PGSC0003DMG400032130|||n.1348019A>G||||||
1	1348044	C	T	ANN=T|intergenic_region|MODIFIER|PGSC0003DMG400032217-PGSC0003DMG400032130|PGSC0003DMG400032217-PGSC0003DMG400032130|intergenic_region|PGSC0003DMG400032217-PGSC0003DMG400032130|||n.1348044C>T||||||
1	1348045	G	A	ANN=A|intergenic_region|MODIFIER|PGSC0003DMG400032217-PGSC0003DMG400032130|PGSC0003DMG400032217-PGSC0003DMG400032130|intergenic_region|PGSC0003DMG400032217-PGSC0003DMG400032130|||n.1348045G>A||||||
1	1348047	T	C	ANN=C|intergenic_region|MODIFIER|PGSC0003DMG400032217-PGSC0003DMG400032130|PGSC0003DMG400032217-PGSC0003DMG400032130|intergenic_region|PGSC0003DMG400032217-PGSC0003DMG400032130|||n.1348047T>C||||||
1	1348053	T	C	ANN=C|intergenic_region|MODIFIER|PGSC0003DMG400032217-PGSC0003DMG400032130|PGSC0003DMG400032217-PGSC0003DMG400032130|intergenic_region|PGSC0003DMG400032217-PGSC0003DMG400032130|||n.1348053T>C||||||
1	1348218	C	A	ANN=A|intergenic_region|MODIFIER|PGSC0003DMG400032217-PGSC0003DMG400032130|PGSC0003DMG400032217-PGSC0003DMG400032130|intergenic_region|PGSC0003DMG400032217-PGSC0003DMG400032130|||n.1348218C>A||||||
1	1348228	G	A	ANN=A|intergenic_region|MODIFIER|PGSC0003DMG400032217-PGSC0003DMG400032130|PGSC0003DMG400032217-PGSC0003DMG400032130|intergenic_region|PGSC0003DMG400032217-PGSC0003DMG400032130|||n.1348228G>A||||||
1	1348260	T	A	ANN=A|intergenic_region|MODIFIER|PGSC0003DMG400032217-PGSC0003DMG400032130|PGSC0003DMG400032217-PGSC0003DMG400032130|intergenic_region|PGSC0003DMG400032217-PGSC0003DMG400032130|||n.1348260T>A||||||
1	1348263	G	A	ANN=A|intergenic_region|MODIFIER|PGSC0003DMG400032217-PGSC0003DMG400032130|PGSC0003DMG400032217-PGSC0003DMG400032130|intergenic_region|PGSC0003DMG400032217-PGSC0003DMG400032130|||n.1348263G>A||||||
1	1348308	G	T	ANN=T|intergenic_region|MODIFIER|PGSC0003DMG400032217-PGSC0003DMG400032130|PGSC0003DMG400032217-PGSC0003DMG400032130|intergenic_region|PGSC0003DMG400032217-PGSC0003DMG400032130|||n.1348308G>T||||||
1	1348313	C	T	ANN=T|intergenic_region|MODIFIER|PGSC0003DMG400032217-PGSC0003DMG400032130|PGSC0003DMG400032217-PGSC0003DMG400032130|intergenic_region|PGSC0003DMG400032217-PGSC0003DMG400032130|||n.1348313C>T||||||
1	1348319	G	A	ANN=A|intergenic_region|MODIFIER|PGSC0003DMG400032217-PGSC0003DMG400032130|PGSC0003DMG400032217-PGSC0003DMG400032130|intergenic_region|PGSC0003DMG400032217-PGSC0003DMG400032130|||n.1348319G>A||||||
1	1348321	G	C	ANN=C|intergenic_region|MODIFIER|PGSC0003DMG400032217-PGSC0003DMG400032130|PGSC0003DMG400032217-PGSC0003DMG400032130|intergenic_region|PGSC0003DMG400032217-PGSC0003DMG400032130|||n.1348321G>C||||||
1	1348329	T	C	ANN=C|intergenic_region|MODIFIER|PGSC0003DMG400032217-PGSC0003DMG400032130|PGSC0003DMG400032217-PGSC0003DMG400032130|intergenic_region|PGSC0003DMG400032217-PGSC0003DMG400032130|||n.1348329T>C||||||
1	1348330	C	G	ANN=G|intergenic_region|MODIFIER|PGSC0003DMG400032217-PGSC0003DMG400032130|PGSC0003DMG400032217-PGSC0003DMG400032130|intergenic_region|PGSC0003DMG400032217-PGSC0003DMG400032130|||n.1348330C>G||||||
1	1348338	T	C	ANN=C|intergenic_region|MODIFIER|PGSC0003DMG400032217-PGSC0003DMG400032130|PGSC0003DMG400032217-PGSC0003DMG400032130|intergenic_region|PGSC0003DMG400032217-PGSC0003DMG400032130|||n.1348338T>C||||||
1	1348345	C	G	ANN=G|intergenic_region|MODIFIER|PGSC0003DMG400032217-PGSC0003DMG400032130|PGSC0003DMG400032217-PGSC0003DMG400032130|intergenic_region|PGSC0003DMG400032217-PGSC0003DMG400032130|||n.1348345C>G||||||
1	1348352	A	C	ANN=C|intergenic_region|MODIFIER|PGSC0003DMG400032217-PGSC0003DMG400032130|PGSC0003DMG400032217-PGSC0003DMG400032130|intergenic_region|PGSC0003DMG400032217-PGSC0003DMG400032130|||n.1348352A>C||||||
1	1348369	C	A	ANN=A|intergenic_region|MODIFIER|PGSC0003DMG400032217-PGSC0003DMG400032130|PGSC0003DMG400032217-PGSC0003DMG400032130|intergenic_region|PGSC0003DMG400032217-PGSC0003DMG400032130|||n.1348369C>A||||||
1	1352848	G	T	ANN=T|intergenic_region|MODIFIER|PGSC0003DMG400032217-PGSC0003DMG400032130|PGSC0003DMG400032217-PGSC0003DMG400032130|intergenic_region|PGSC0003DMG400032217-PGSC0003DMG400032130|||n.1352848G>T||||||
1	1352855	G	A	ANN=A|intergenic_region|MODIFIER|PGSC0003DMG400032217-PGSC0003DMG400032130|PGSC0003DMG400032217-PGSC0003DMG400032130|intergenic_region|PGSC0003DMG400032217-PGSC0003DMG400032130|||n.1352855G>A||||||
1	1352873	C	T	ANN=T|intergenic_region|MODIFIER|PGSC0003DMG400032217-PGSC0003DMG400032130|PGSC0003DMG400032217-PGSC0003DMG400032130|intergenic_region|PGSC0003DMG400032217-PGSC0003DMG400032130|||n.1352873C>T||||||
1	1352882	T	A	ANN=A|intergenic_region|MODIFIER|PGSC0003DMG400032217-PGSC0003DMG400032130|PGSC0003DMG400032217-PGSC0003DMG400032130|intergenic_region|PGSC0003DMG400032217-PGSC0003DMG400032130|||n.1352882T>A||||||
1	1352891	T	C	ANN=C|intergenic_region|MODIFIER|PGSC0003DMG400032217-PGSC0003DMG400032130|PGSC0003DMG400032217-PGSC0003DMG400032130|intergenic_region|PGSC0003DMG400032217-PGSC0003DMG400032130|||n.1352891T>C||||||
1	1352896	T	A	ANN=A|intergenic_region|MODIFIER|PGSC0003DMG400032217-PGSC0003DMG400032130|PGSC0003DMG400032217-PGSC0003DMG400032130|intergenic_region|PGSC0003DMG400032217-PGSC0003DMG400032130|||n.1352896T>A||||||
1	1352901	A	G	ANN=G|intergenic_region|MODIFIER|PGSC0003DMG400032217-PGSC0003DMG400032130|PGSC0003DMG400032217-PGSC0003DMG400032130|intergenic_region|PGSC0003DMG400032217-PGSC0003DMG400032130|||n.1352901A>G||||||
1	1352904	A	G	ANN=G|intergenic_region|MODIFIER|PGSC0003DMG400032217-PGSC0003DMG400032130|PGSC0003DMG400032217-PGSC0003DMG400032130|intergenic_region|PGSC0003DMG400032217-PGSC0003DMG400032130|||n.1352904A>G||||||
1	1361637	G	A	ANN=A|intergenic_region|MODIFIER|PGSC0003DMG400032217-PGSC0003DMG400032130|PGSC0003DMG400032217-PGSC0003DMG400032130|intergenic_region|PGSC0003DMG400032217-PGSC0003DMG400032130|||n.1361637G>A||||||
1	1361640	T	C	ANN=C|intergenic_region|MODIFIER|PGSC0003DMG400032217-PGSC0003DMG400032130|PGSC0003DMG400032217-PGSC0003DMG400032130|intergenic_region|PGSC0003DMG400032217-PGSC0003DMG400032130|||n.1361640T>C||||||
1	1361643	C	G	ANN=G|intergenic_region|MODIFIER|PGSC0003DMG400032217-PGSC0003DMG400032130|PGSC0003DMG400032217-PGSC0003DMG400032130|intergenic_region|PGSC0003DMG400032217-PGSC0003DMG400032130|||n.1361643C>G||||||
1	1361652	C	T	ANN=T|intergenic_region|MODIFIER|PGSC0003DMG400032217-PGSC0003DMG400032130|PGSC0003DMG400032217-PGSC0003DMG400032130|intergenic_region|PGSC0003DMG400032217-PGSC0003DMG400032130|||n.1361652C>T||||||
1	1361661	C	T	ANN=T|intergenic_region|MODIFIER|PGSC0003DMG400032217-PGSC0003DMG400032130|PGSC0003DMG400032217-PGSC0003DMG400032130|intergenic_region|PGSC0003DMG400032217-PGSC0003DMG400032130|||n.1361661C>T||||||
1	1361683	G	T	ANN=T|intergenic_region|MODIFIER|PGSC0003DMG400032217-PGSC0003DMG400032130|PGSC0003DMG400032217-PGSC0003DMG400032130|intergenic_region|PGSC0003DMG400032217-PGSC0003DMG400032130|||n.1361683G>T||||||
1	1361687	C	A	ANN=A|intergenic_region|MODIFIER|PGSC0003DMG400032217-PGSC0003DMG400032130|PGSC0003DMG400032217-PGSC0003DMG400032130|intergenic_region|PGSC0003DMG400032217-PGSC0003DMG400032130|||n.1361687C>A||||||
1	1361721	C	A	ANN=A|intergenic_region|MODIFIER|PGSC0003DMG400032217-PGSC0003DMG400032130|PGSC0003DMG400032217-PGSC0003DMG400032130|intergenic_region|PGSC0003DMG400032217-PGSC0003DMG400032130|||n.1361721C>A||||||
1	1361777	C	G	ANN=G|intergenic_region|MODIFIER|PGSC0003DMG400032217-PGSC0003DMG400032130|PGSC0003DMG400032217-PGSC0003DMG400032130|intergenic_region|PGSC0003DMG400032217-PGSC0003DMG400032130|||n.1361777C>G||||||
1	1361803	C	A	ANN=A|intergenic_region|MODIFIER|PGSC0003DMG400032217-PGSC0003DMG400032130|PGSC0003DMG400032217-PGSC0003DMG400032130|intergenic_region|PGSC0003DMG400032217-PGSC0003DMG400032130|||n.1361803C>A||||||
1	1361804	G	A	ANN=A|intergenic_region|MODIFIER|PGSC0003DMG400032217-PGSC0003DMG400032130|PGSC0003DMG400032217-PGSC0003DMG400032130|intergenic_region|PGSC0003DMG400032217-PGSC0003DMG400032130|||n.1361804G>A||||||
1	1361825	A	G	ANN=G|intergenic_region|MODIFIER|PGSC0003DMG400032217-PGSC0003DMG400032130|PGSC0003DMG400032217-PGSC0003DMG400032130|intergenic_region|PGSC0003DMG400032217-PGSC0003DMG400032130|||n.1361825A>G||||||
1	1361826	C	T	ANN=T|intergenic_region|MODIFIER|PGSC0003DMG400032217-PGSC0003DMG400032130|PGSC0003DMG400032217-PGSC0003DMG400032130|intergenic_region|PGSC0003DMG400032217-PGSC0003DMG400032130|||n.1361826C>T||||||
1	1361829	T	C	ANN=C|intergenic_region|MODIFIER|PGSC0003DMG400032217-PGSC0003DMG400032130|PGSC0003DMG400032217-PGSC0003DMG400032130|intergenic_region|PGSC0003DMG400032217-PGSC0003DMG400032130|||n.1361829T>C||||||
1	1361833	G	C	ANN=C|intergenic_region|MODIFIER|PGSC0003DMG400032217-PGSC0003DMG400032130|PGSC0003DMG400032217-PGSC0003DMG400032130|intergenic_region|PGSC0003DMG400032217-PGSC0003DMG400032130|||n.1361833G>C||||||
1	1361847	A	T	ANN=T|intergenic_region|MODIFIER|PGSC0003DMG400032217-PGSC0003DMG400032130|PGSC0003DMG400032217-PGSC0003DMG400032130|intergenic_region|PGSC0003DMG400032217-PGSC0003DMG400032130|||n.1361847A>T||||||
1	1361854	G	A	ANN=A|intergenic_region|MODIFIER|PGSC0003DMG400032217-PGSC0003DMG400032130|PGSC0003DMG400032217-PGSC0003DMG400032130|intergenic_region|PGSC0003DMG400032217-PGSC0003DMG400032130|||n.1361854G>A||||||
1	1361907	C	T	ANN=T|intergenic_region|MODIFIER|PGSC0003DMG400032217-PGSC0003DMG400032130|PGSC0003DMG400032217-PGSC0003DMG400032130|intergenic_region|PGSC0003DMG400032217-PGSC0003DMG400032130|||n.1361907C>T||||||
1	1361915	A	G	ANN=G|intergenic_region|MODIFIER|PGSC0003DMG400032217-PGSC0003DMG400032130|PGSC0003DMG400032217-PGSC0003DMG400032130|intergenic_region|PGSC0003DMG400032217-PGSC0003DMG400032130|||n.1361915A>G||||||
1	1361916	A	G	ANN=G|intergenic_region|MODIFIER|PGSC0003DMG400032217-PGSC0003DMG400032130|PGSC0003DMG400032217-PGSC0003DMG400032130|intergenic_region|PGSC0003DMG400032217-PGSC0003DMG400032130|||n.1361916A>G||||||
1	1361923	C	T	ANN=T|intergenic_region|MODIFIER|PGSC0003DMG400032217-PGSC0003DMG400032130|PGSC0003DMG400032217-PGSC0003DMG400032130|intergenic_region|PGSC0003DMG400032217-PGSC0003DMG400032130|||n.1361923C>T||||||
1	1361928	G	C	ANN=C|intergenic_region|MODIFIER|PGSC0003DMG400032217-PGSC0003DMG400032130|PGSC0003DMG400032217-PGSC0003DMG400032130|intergenic_region|PGSC0003DMG400032217-PGSC0003DMG400032130|||n.1361928G>C||||||
1	1361934	C	T	ANN=T|intergenic_region|MODIFIER|PGSC0003DMG400032217-PGSC0003DMG400032130|PGSC0003DMG400032217-PGSC0003DMG400032130|intergenic_region|PGSC0003DMG400032217-PGSC0003DMG400032130|||n.1361934C>T||||||
1	1361935	G	A	ANN=A|intergenic_region|MODIFIER|PGSC0003DMG400032217-PGSC0003DMG400032130|PGSC0003DMG400032217-PGSC0003DMG400032130|intergenic_region|PGSC0003DMG400032217-PGSC0003DMG400032130|||n.1361935G>A||||||
1	1361943	A	T	ANN=T|intergenic_region|MODIFIER|PGSC0003DMG400032217-PGSC0003DMG400032130|PGSC0003DMG400032217-PGSC0003DMG400032130|intergenic_region|PGSC0003DMG400032217-PGSC0003DMG400032130|||n.1361943A>T||||||
1	1361946	T	A	ANN=A|intergenic_region|MODIFIER|PGSC0003DMG400032217-PGSC0003DMG400032130|PGSC0003DMG400032217-PGSC0003DMG400032130|intergenic_region|PGSC0003DMG400032217-PGSC0003DMG400032130|||n.1361946T>A||||||
1	1361955	A	C	ANN=C|intergenic_region|MODIFIER|PGSC0003DMG400032217-PGSC0003DMG400032130|PGSC0003DMG400032217-PGSC0003DMG400032130|intergenic_region|PGSC0003DMG400032217-PGSC0003DMG400032130|||n.1361955A>C||||||
1	1361958	G	T	ANN=T|intergenic_region|MODIFIER|PGSC0003DMG400032217-PGSC0003DMG400032130|PGSC0003DMG400032217-PGSC0003DMG400032130|intergenic_region|PGSC0003DMG400032217-PGSC0003DMG400032130|||n.1361958G>T||||||
1	1361962	G	A	ANN=A|intergenic_region|MODIFIER|PGSC0003DMG400032217-PGSC0003DMG400032130|PGSC0003DMG400032217-PGSC0003DMG400032130|intergenic_region|PGSC0003DMG400032217-PGSC0003DMG400032130|||n.1361962G>A||||||
1	1361988	A	C	ANN=C|intergenic_region|MODIFIER|PGSC0003DMG400032217-PGSC0003DMG400032130|PGSC0003DMG400032217-PGSC0003DMG400032130|intergenic_region|PGSC0003DMG400032217-PGSC0003DMG400032130|||n.1361988A>C||||||
1	1361996	C	T	ANN=T|intergenic_region|MODIFIER|PGSC0003DMG400032217-PGSC0003DMG400032130|PGSC0003DMG400032217-PGSC0003DMG400032130|intergenic_region|PGSC0003DMG400032217-PGSC0003DMG400032130|||n.1361996C>T||||||
1	1362032	G	T	ANN=T|intergenic_region|MODIFIER|PGSC0003DMG400032217-PGSC0003DMG400032130|PGSC0003DMG400032217-PGSC0003DMG400032130|intergenic_region|PGSC0003DMG400032217-PGSC0003DMG400032130|||n.1362032G>T||||||
1	1371999	G	A	ANN=A|missense_variant|MODERATE|PGSC0003DMG400032130|PGSC0003DMG400032130|transcript|PGSC0003DMT400081830|protein_coding|1/2|c.445G>A|p.Val149Ile|531/1002|445/786|149/261||,A|downstream_gene_variant|MODIFIER|PGSC0003DMG400032177|PGSC0003DMG400032177|transcript|PGSC0003DMT400081969|protein_coding||c.*1931C>T|||||685|
1	1372025	A	G	ANN=G|synonymous_variant|LOW|PGSC0003DMG400032130|PGSC0003DMG400032130|transcript|PGSC0003DMT400081830|protein_coding|1/2|c.471A>G|p.Gln157Gln|557/1002|471/786|157/261||,G|downstream_gene_variant|MODIFIER|PGSC0003DMG400032177|PGSC0003DMG400032177|transcript|PGSC0003DMT400081969|protein_coding||c.*1905T>C|||||659|
1	1372034	G	A	ANN=A|synonymous_variant|LOW|PGSC0003DMG400032130|PGSC0003DMG400032130|transcript|PGSC0003DMT400081830|protein_coding|1/2|c.480G>A|p.Thr160Thr|566/1002|480/786|160/261||,A|downstream_gene_variant|MODIFIER|PGSC0003DMG400032177|PGSC0003DMG400032177|transcript|PGSC0003DMT400081969|protein_coding||c.*1896C>T|||||650|
1	1372040	G	A	ANN=A|synonymous_variant|LOW|PGSC0003DMG400032130|PGSC0003DMG400032130|transcript|PGSC0003DMT400081830|protein_coding|1/2|c.486G>A|p.Glu162Glu|572/1002|486/786|162/261||,A|downstream_gene_variant|MODIFIER|PGSC0003DMG400032177|PGSC0003DMG400032177|transcript|PGSC0003DMT400081969|protein_coding||c.*1890C>T|||||644|
1	1372100	T	C	ANN=C|synonymous_variant|LOW|PGSC0003DMG400032130|PGSC0003DMG400032130|transcript|PGSC0003DMT400081830|protein_coding|1/2|c.546T>C|p.Gly182Gly|632/1002|546/786|182/261||,C|downstream_gene_variant|MODIFIER|PGSC0003DMG400032177|PGSC0003DMG400032177|transcript|PGSC0003DMT400081969|protein_coding||c.*1830A>G|||||584|
1	1372101	C	G	ANN=G|missense_variant|MODERATE|PGSC0003DMG400032130|PGSC0003DMG400032130|transcript|PGSC0003DMT400081830|protein_coding|1/2|c.547C>G|p.Arg183Gly|633/1002|547/786|183/261||,G|downstream_gene_variant|MODIFIER|PGSC0003DMG400032177|PGSC0003DMG400032177|transcript|PGSC0003DMT400081969|protein_coding||c.*1829G>C|||||583|
1	1372116	C	G	ANN=G|missense_variant|MODERATE|PGSC0003DMG400032130|PGSC0003DMG400032130|transcript|PGSC0003DMT400081830|protein_coding|1/2|c.562C>G|p.Pro188Ala|648/1002|562/786|188/261||,G|downstream_gene_variant|MODIFIER|PGSC0003DMG400032177|PGSC0003DMG400032177|transcript|PGSC0003DMT400081969|protein_coding||c.*1814G>C|||||568|
1	1400750	T	C	ANN=C|synonymous_variant|LOW|PGSC0003DMG400032131|PGSC0003DMG400032131|transcript|PGSC0003DMT400081831|protein_coding|4/10|c.184T>C|p.Leu62Leu|338/1442|184/921|62/306||,C|synonymous_variant|LOW|PGSC0003DMG400032131|PGSC0003DMG400032131|transcript|PGSC0003DMT400081832|protein_coding|4/10|c.184T>C|p.Leu62Leu|314/1418|184/921|62/306||,C|upstream_gene_variant|MODIFIER|PGSC0003DMG400032132|PGSC0003DMG…
1	1400824	T	C	ANN=C|synonymous_variant|LOW|PGSC0003DMG400032131|PGSC0003DMG400032131|transcript|PGSC0003DMT400081831|protein_coding|4/10|c.258T>C|p.Tyr86Tyr|412/1442|258/921|86/306||,C|synonymous_variant|LOW|PGSC0003DMG400032131|PGSC0003DMG400032131|transcript|PGSC0003DMT400081832|protein_coding|4/10|c.258T>C|p.Tyr86Tyr|388/1418|258/921|86/306||,C|upstream_gene_variant|MODIFIER|PGSC0003DMG400032132|PGSC0003DMG…
1	1401003	A	G	ANN=G|synonymous_variant|LOW|PGSC0003DMG400032131|PGSC0003DMG400032131|transcript|PGSC0003DMT400081831|protein_coding|5/10|c.330A>G|p.Gln110Gln|484/1442|330/921|110/306||,G|synonymous_variant|LOW|PGSC0003DMG400032131|PGSC0003DMG400032131|transcript|PGSC0003DMT400081832|protein_coding|5/10|c.330A>G|p.Gln110Gln|460/1418|330/921|110/306||,G|upstream_gene_variant|MODIFIER|PGSC0003DMG400032132|PGSC000…
1	1402151	A	C	ANN=C|synonymous_variant|LOW|PGSC0003DMG400032131|PGSC0003DMG400032131|transcript|PGSC0003DMT400081831|protein_coding|6/10|c.423A>C|p.Thr141Thr|577/1442|423/921|141/306||,C|synonymous_variant|LOW|PGSC0003DMG400032131|PGSC0003DMG400032131|transcript|PGSC0003DMT400081832|protein_coding|6/10|c.423A>C|p.Thr141Thr|553/1418|423/921|141/306||,C|upstream_gene_variant|MODIFIER|PGSC0003DMG400032132|PGSC000…
1	1402322	A	G	ANN=G|missense_variant&splice_region_variant|MODERATE|PGSC0003DMG400032131|PGSC0003DMG400032131|transcript|PGSC0003DMT400081831|protein_coding|7/10|c.479A>G|p.Asn160Ser|633/1442|479/921|160/306||,G|missense_variant&splice_region_variant|MODERATE|PGSC0003DMG400032131|PGSC0003DMG400032131|transcript|PGSC0003DMT400081832|protein_coding|7/10|c.479A>G|p.Asn160Ser|609/1418|479/921|160/306||,G|upstream_…
1	1402360	A	G	ANN=G|missense_variant|MODERATE|PGSC0003DMG400032131|PGSC0003DMG400032131|transcript|PGSC0003DMT400081831|protein_coding|7/10|c.517A>G|p.Met173Val|671/1442|517/921|173/306||,G|missense_variant|MODERATE|PGSC0003DMG400032131|PGSC0003DMG400032131|transcript|PGSC0003DMT400081832|protein_coding|7/10|c.517A>G|p.Met173Val|647/1418|517/921|173/306||,G|upstream_gene_variant|MODIFIER|PGSC0003DMG400032132|P…
1	1402425	G	T	ANN=T|missense_variant|MODERATE|PGSC0003DMG400032131|PGSC0003DMG400032131|transcript|PGSC0003DMT400081831|protein_coding|7/10|c.582G>T|p.Glu194Asp|736/1442|582/921|194/306||,T|missense_variant|MODERATE|PGSC0003DMG400032131|PGSC0003DMG400032131|transcript|PGSC0003DMT400081832|protein_coding|7/10|c.582G>T|p.Glu194Asp|712/1418|582/921|194/306||,T|upstream_gene_variant|MODIFIER|PGSC0003DMG400032132|P…
1	1403711	C	T	ANN=T|synonymous_variant|LOW|PGSC0003DMG400032131|PGSC0003DMG400032131|transcript|PGSC0003DMT400081831|protein_coding|10/10|c.888C>T|p.Asp296Asp|1042/1442|888/921|296/306||,T|synonymous_variant|LOW|PGSC0003DMG400032131|PGSC0003DMG400032131|transcript|PGSC0003DMT400081832|protein_coding|10/10|c.888C>T|p.Asp296Asp|1018/1418|888/921|296/306||,T|upstream_gene_variant|MODIFIER|PGSC0003DMG400032132|PGS…
1	1403765	A	G	ANN=G|3_prime_UTR_variant|MODIFIER|PGSC0003DMG400032131|PGSC0003DMG400032131|transcript|PGSC0003DMT400081831|protein_coding|10/10|c.*21A>G|||||21|,G|3_prime_UTR_variant|MODIFIER|PGSC0003DMG400032131|PGSC0003DMG400032131|transcript|PGSC0003DMT400081832|protein_coding|10/10|c.*21A>G|||||21|,G|upstream_gene_variant|MODIFIER|PGSC0003DMG400032132|PGSC0003DMG400032132|transcript|PGSC0003DMT400081835|pr…
1	1403766	C	T	ANN=T|3_prime_UTR_variant|MODIFIER|PGSC0003DMG400032131|PGSC0003DMG400032131|transcript|PGSC0003DMT400081831|protein_coding|10/10|c.*22C>T|||||22|,T|3_prime_UTR_variant|MODIFIER|PGSC0003DMG400032131|PGSC0003DMG400032131|transcript|PGSC0003DMT400081832|protein_coding|10/10|c.*22C>T|||||22|,T|upstream_gene_variant|MODIFIER|PGSC0003DMG400032132|PGSC0003DMG400032132|transcript|PGSC0003DMT400081835|pr…
1	1403767	G	A	ANN=A|3_prime_UTR_variant|MODIFIER|PGSC0003DMG400032131|PGSC0003DMG400032131|transcript|PGSC0003DMT400081831|protein_coding|10/10|c.*23G>A|||||23|,A|3_prime_UTR_variant|MODIFIER|PGSC0003DMG400032131|PGSC0003DMG400032131|transcript|PGSC0003DMT400081832|protein_coding|10/10|c.*23G>A|||||23|,A|upstream_gene_variant|MODIFIER|PGSC0003DMG400032132|PGSC0003DMG400032132|transcript|PGSC0003DMT400081835|pr…
1	1408529	C	T	ANN=T|synonymous_variant|LOW|PGSC0003DMG400032132|PGSC0003DMG400032132|transcript|PGSC0003DMT400081835|protein_coding|2/6|c.126C>T|p.Asn42Asn|250/1266|126/747|42/248||,T|5_prime_UTR_variant|MODIFIER|PGSC0003DMG400032132|PGSC0003DMG400032132|transcript|PGSC0003DMT400081833|protein_coding|2/4|c.-1776C>T|||||2405|,T|5_prime_UTR_variant|MODIFIER|PGSC0003DMG400032132|PGSC0003DMG400032132|transcript|PG…
1	1408965	A	T	ANN=T|synonymous_variant|LOW|PGSC0003DMG400032132|PGSC0003DMG400032132|transcript|PGSC0003DMT400081835|protein_coding|3/6|c.204A>T|p.Pro68Pro|328/1266|204/747|68/248||,T|5_prime_UTR_variant|MODIFIER|PGSC0003DMG400032132|PGSC0003DMG400032132|transcript|PGSC0003DMT400081833|protein_coding|2/4|c.-1340A>T|||||1969|,T|5_prime_UTR_variant|MODIFIER|PGSC0003DMG400032132|PGSC0003DMG400032132|transcript|PG…
1	1409900	A	G	ANN=G|synonymous_variant|LOW|PGSC0003DMG400032132|PGSC0003DMG400032132|transcript|PGSC0003DMT400081835|protein_coding|4/6|c.225A>G|p.Glu75Glu|349/1266|225/747|75/248||,G|synonymous_variant|LOW|PGSC0003DMG400032132|PGSC0003DMG400032132|transcript|PGSC0003DMT400081834|protein_coding|3/4|c.111A>G|p.Glu37Glu|1263/2601|111/531|37/176||,G|5_prime_UTR_variant|MODIFIER|PGSC0003DMG400032132|PGSC0003DMG400…
1	1410011	C	A	ANN=A|synonymous_variant|LOW|PGSC0003DMG400032132|PGSC0003DMG400032132|transcript|PGSC0003DMT400081835|protein_coding|4/6|c.336C>A|p.Ala112Ala|460/1266|336/747|112/248||,A|synonymous_variant|LOW|PGSC0003DMG400032132|PGSC0003DMG400032132|transcript|PGSC0003DMT400081834|protein_coding|3/4|c.222C>A|p.Ala74Ala|1374/2601|222/531|74/176||,A|5_prime_UTR_variant|MODIFIER|PGSC0003DMG400032132|PGSC0003DMG4…
1	1410056	C	A	ANN=A|synonymous_variant|LOW|PGSC0003DMG400032132|PGSC0003DMG400032132|transcript|PGSC0003DMT400081835|protein_coding|4/6|c.381C>A|p.Arg127Arg|505/1266|381/747|127/248||,A|synonymous_variant|LOW|PGSC0003DMG400032132|PGSC0003DMG400032132|transcript|PGSC0003DMT400081834|protein_coding|3/4|c.267C>A|p.Arg89Arg|1419/2601|267/531|89/176||,A|5_prime_UTR_variant|MODIFIER|PGSC0003DMG400032132|PGSC0003DMG4…
1	1410322	T	G	ANN=G|missense_variant|MODERATE|PGSC0003DMG400032132|PGSC0003DMG400032132|transcript|PGSC0003DMT400081835|protein_coding|5/6|c.393T>G|p.His131Gln|517/1266|393/747|131/248||,G|missense_variant|MODERATE|PGSC0003DMG400032132|PGSC0003DMG400032132|transcript|PGSC0003DMT400081834|protein_coding|4/4|c.279T>G|p.His93Gln|1431/2601|279/531|93/176||,G|5_prime_UTR_variant|MODIFIER|PGSC0003DMG400032132|PGSC00…
1	1410390	G	A	ANN=A|missense_variant|MODERATE|PGSC0003DMG400032132|PGSC0003DMG400032132|transcript|PGSC0003DMT400081835|protein_coding|5/6|c.461G>A|p.Ser154Asn|585/1266|461/747|154/248||,A|missense_variant|MODERATE|PGSC0003DMG400032132|PGSC0003DMG400032132|transcript|PGSC0003DMT400081834|protein_coding|4/4|c.347G>A|p.Ser116Asn|1499/2601|347/531|116/176||,A|5_prime_UTR_variant|MODIFIER|PGSC0003DMG400032132|PGSC…
1	1410911	T	A	ANN=A|stop_gained|HIGH|PGSC0003DMG400032132|PGSC0003DMG400032132|transcript|PGSC0003DMT400081835|protein_coding|6/6|c.561T>A|p.Cys187*|685/1266|561/747|187/248||,A|5_prime_UTR_variant|MODIFIER|PGSC0003DMG400032132|PGSC0003DMG400032132|transcript|PGSC0003DMT400081833|protein_coding|4/4|c.-23T>A|||||23|,A|3_prime_UTR_variant|MODIFIER|PGSC0003DMG400032132|PGSC0003DMG400032132|transcript|PGSC0003DMT4…
1	1410913	A	G	ANN=G|missense_variant|MODERATE|PGSC0003DMG400032132|PGSC0003DMG400032132|transcript|PGSC0003DMT400081835|protein_coding|6/6|c.563A>G|p.Asp188Gly|687/1266|563/747|188/248||,G|5_prime_UTR_variant|MODIFIER|PGSC0003DMG400032132|PGSC0003DMG400032132|transcript|PGSC0003DMT400081833|protein_coding|4/4|c.-21A>G|||||21|,G|3_prime_UTR_variant|MODIFIER|PGSC0003DMG400032132|PGSC0003DMG400032132|transcript|P…
1	1410917	T	G	ANN=G|synonymous_variant|LOW|PGSC0003DMG400032132|PGSC0003DMG400032132|transcript|PGSC0003DMT400081835|protein_coding|6/6|c.567T>G|p.Leu189Leu|691/1266|567/747|189/248||,G|5_prime_UTR_premature_start_codon_gain_variant|LOW|PGSC0003DMG400032132|PGSC0003DMG400032132|transcript|PGSC0003DMT400081833|protein_coding|4/4|c.-17T>G||||||,G|5_prime_UTR_variant|MODIFIER|PGSC0003DMG400032132|PGSC0003DMG40003…
1	1410930	C	A	ANN=A|missense_variant|MODERATE|PGSC0003DMG400032132|PGSC0003DMG400032132|transcript|PGSC0003DMT400081835|protein_coding|6/6|c.580C>A|p.His194Asn|704/1266|580/747|194/248||,A|5_prime_UTR_variant|MODIFIER|PGSC0003DMG400032132|PGSC0003DMG400032132|transcript|PGSC0003DMT400081833|protein_coding|4/4|c.-4C>A|||||4|,A|3_prime_UTR_variant|MODIFIER|PGSC0003DMG400032132|PGSC0003DMG400032132|transcript|PGS…
1	1410998	G	A	ANN=A|missense_variant|MODERATE|PGSC0003DMG400032132|PGSC0003DMG400032132|transcript|PGSC0003DMT400081833|protein_coding|4/4|c.65G>A|p.Gly22Glu|2090/2584|65/189|22/62||,A|synonymous_variant|LOW|PGSC0003DMG400032132|PGSC0003DMG400032132|transcript|PGSC0003DMT400081835|protein_coding|6/6|c.648G>A|p.Arg216Arg|772/1266|648/747|216/248||,A|3_prime_UTR_variant|MODIFIER|PGSC0003DMG400032132|PGSC0003DMG4…
1	1411000	G	A	ANN=A|missense_variant|MODERATE|PGSC0003DMG400032132|PGSC0003DMG400032132|transcript|PGSC0003DMT400081835|protein_coding|6/6|c.650G>A|p.Ser217Asn|774/1266|650/747|217/248||,A|missense_variant|MODERATE|PGSC0003DMG400032132|PGSC0003DMG400032132|transcript|PGSC0003DMT400081833|protein_coding|4/4|c.67G>A|p.Ala23Thr|2092/2584|67/189|23/62||,A|3_prime_UTR_variant|MODIFIER|PGSC0003DMG400032132|PGSC0003D…
1	1411076	T	C	ANN=C|missense_variant|MODERATE|PGSC0003DMG400032132|PGSC0003DMG400032132|transcript|PGSC0003DMT400081833|protein_coding|4/4|c.143T>C|p.Val48Ala|2168/2584|143/189|48/62||,C|synonymous_variant|LOW|PGSC0003DMG400032132|PGSC0003DMG400032132|transcript|PGSC0003DMT400081835|protein_coding|6/6|c.726T>C|p.Gly242Gly|850/1266|726/747|242/248||,C|3_prime_UTR_variant|MODIFIER|PGSC0003DMG400032132|PGSC0003DM…
1	1411113	G	A	ANN=A|synonymous_variant|LOW|PGSC0003DMG400032132|PGSC0003DMG400032132|transcript|PGSC0003DMT400081833|protein_coding|4/4|c.180G>A|p.Ala60Ala|2205/2584|180/189|60/62||,A|3_prime_UTR_variant|MODIFIER|PGSC0003DMG400032132|PGSC0003DMG400032132|transcript|PGSC0003DMT400081835|protein_coding|6/6|c.*16G>A|||||16|,A|3_prime_UTR_variant|MODIFIER|PGSC0003DMG400032132|PGSC0003DMG400032132|transcript|PGSC00…
1	1411115	C	G	ANN=G|missense_variant|MODERATE|PGSC0003DMG400032132|PGSC0003DMG400032132|transcript|PGSC0003DMT400081833|protein_coding|4/4|c.182C>G|p.Ser61Cys|2207/2584|182/189|61/62||,G|3_prime_UTR_variant|MODIFIER|PGSC0003DMG400032132|PGSC0003DMG400032132|transcript|PGSC0003DMT400081835|protein_coding|6/6|c.*18C>G|||||18|,G|3_prime_UTR_variant|MODIFIER|PGSC0003DMG400032132|PGSC0003DMG400032132|transcript|PGS…
1	1411121	G	T	ANN=T|stop_lost|HIGH|PGSC0003DMG400032132|PGSC0003DMG400032132|transcript|PGSC0003DMT400081833|protein_coding|4/4|c.188G>T|p.Ter63Leuext*?|2213/2584|188/189|63/62||,T|3_prime_UTR_variant|MODIFIER|PGSC0003DMG400032132|PGSC0003DMG400032132|transcript|PGSC0003DMT400081835|protein_coding|6/6|c.*24G>T|||||24|,T|3_prime_UTR_variant|MODIFIER|PGSC0003DMG400032132|PGSC0003DMG400032132|transcript|PGSC0003D…
1	1423772	T	C	ANN=C|downstream_gene_variant|MODIFIER|PGSC0003DMG400032133|PGSC0003DMG400032133|transcript|PGSC0003DMT400081837|protein_coding||c.*4391T>C|||||4220|,C|downstream_gene_variant|MODIFIER|PGSC0003DMG400032133|PGSC0003DMG400032133|transcript|PGSC0003DMT400081838|protein_coding||c.*4391T>C|||||4220|,C|intergenic_region|MODIFIER|PGSC0003DMG400032133-PGSC0003DMG400032222|PGSC0003DMG400032133-PGSC0003DMG…
1	1423829	A	C	ANN=C|downstream_gene_variant|MODIFIER|PGSC0003DMG400032133|PGSC0003DMG400032133|transcript|PGSC0003DMT400081837|protein_coding||c.*4448A>C|||||4277|,C|downstream_gene_variant|MODIFIER|PGSC0003DMG400032133|PGSC0003DMG400032133|transcript|PGSC0003DMT400081838|protein_coding||c.*4448A>C|||||4277|,C|intergenic_region|MODIFIER|PGSC0003DMG400032133-PGSC0003DMG400032222|PGSC0003DMG400032133-PGSC0003DMG…
1	1423836	C	T	ANN=T|downstream_gene_variant|MODIFIER|PGSC0003DMG400032133|PGSC0003DMG400032133|transcript|PGSC0003DMT400081837|protein_coding||c.*4455C>T|||||4284|,T|downstream_gene_variant|MODIFIER|PGSC0003DMG400032133|PGSC0003DMG400032133|transcript|PGSC0003DMT400081838|protein_coding||c.*4455C>T|||||4284|,T|intergenic_region|MODIFIER|PGSC0003DMG400032133-PGSC0003DMG400032222|PGSC0003DMG400032133-PGSC0003DMG…
1	1424372	G	A	ANN=A|downstream_gene_variant|MODIFIER|PGSC0003DMG400032133|PGSC0003DMG400032133|transcript|PGSC0003DMT400081837|protein_coding||c.*4991G>A|||||4820|,A|downstream_gene_variant|MODIFIER|PGSC0003DMG400032133|PGSC0003DMG400032133|transcript|PGSC0003DMT400081838|protein_coding||c.*4991G>A|||||4820|,A|intergenic_region|MODIFIER|PGSC0003DMG400032133-PGSC0003DMG400032222|PGSC0003DMG400032133-PGSC0003DMG…
1	1455117	T	C	ANN=C|5_prime_UTR_variant|MODIFIER|PGSC0003DMG400032135|PGSC0003DMG400032135|transcript|PGSC0003DMT400081843|protein_coding|1/5|c.-16T>C|||||16|,C|upstream_gene_variant|MODIFIER|PGSC0003DMG400032226|PGSC0003DMG400032226|transcript|PGSC0003DMT400082047|protein_coding||c.-1992A>G|||||1867|,C|upstream_gene_variant|MODIFIER|U1|EPlSTUG00000000478|transcript|EPlSTUT00000000478|snRNA||n.-3195T>C|||||319…
1	1455165	T	C	ANN=C|synonymous_variant|LOW|PGSC0003DMG400032135|PGSC0003DMG400032135|transcript|PGSC0003DMT400081843|protein_coding|1/5|c.33T>C|p.Cys11Cys|756/2510|33/666|11/221||,C|upstream_gene_variant|MODIFIER|PGSC0003DMG400032226|PGSC0003DMG400032226|transcript|PGSC0003DMT400082047|protein_coding||c.-2040A>G|||||1915|,C|upstream_gene_variant|MODIFIER|U1|EPlSTUG00000000478|transcript|EPlSTUT00000000478|snRN…
1	1455166	T	C	ANN=C|missense_variant|MODERATE|PGSC0003DMG400032135|PGSC0003DMG400032135|transcript|PGSC0003DMT400081843|protein_coding|1/5|c.34T>C|p.Phe12Leu|757/2510|34/666|12/221||,C|upstream_gene_variant|MODIFIER|PGSC0003DMG400032226|PGSC0003DMG400032226|transcript|PGSC0003DMT400082047|protein_coding||c.-2041A>G|||||1916|,C|upstream_gene_variant|MODIFIER|U1|EPlSTUG00000000478|transcript|EPlSTUT00000000478|s…
1	1456343	T	C	ANN=C|missense_variant|MODERATE|PGSC0003DMG400032135|PGSC0003DMG400032135|transcript|PGSC0003DMT400081843|protein_coding|2/5|c.89T>C|p.Val30Ala|812/2510|89/666|30/221||,C|upstream_gene_variant|MODIFIER|PGSC0003DMG400032226|PGSC0003DMG400032226|transcript|PGSC0003DMT400082047|protein_coding||c.-3218A>G|||||3093|,C|upstream_gene_variant|MODIFIER|U1|EPlSTUG00000000478|transcript|EPlSTUT00000000478|s…
1	1456354	G	A	ANN=A|missense_variant|MODERATE|PGSC0003DMG400032135|PGSC0003DMG400032135|transcript|PGSC0003DMT400081843|protein_coding|2/5|c.100G>A|p.Val34Ile|823/2510|100/666|34/221||,A|upstream_gene_variant|MODIFIER|PGSC0003DMG400032226|PGSC0003DMG400032226|transcript|PGSC0003DMT400082047|protein_coding||c.-3229C>T|||||3104|,A|upstream_gene_variant|MODIFIER|U1|EPlSTUG00000000478|transcript|EPlSTUT00000000478…
1	1456365	G	T	ANN=T|synonymous_variant|LOW|PGSC0003DMG400032135|PGSC0003DMG400032135|transcript|PGSC0003DMT400081843|protein_coding|2/5|c.111G>T|p.Ala37Ala|834/2510|111/666|37/221||,T|upstream_gene_variant|MODIFIER|PGSC0003DMG400032226|PGSC0003DMG400032226|transcript|PGSC0003DMT400082047|protein_coding||c.-3240C>A|||||3115|,T|upstream_gene_variant|MODIFIER|U1|EPlSTUG00000000478|transcript|EPlSTUT00000000478|sn…
1	1456366	A	G	ANN=G|missense_variant|MODERATE|PGSC0003DMG400032135|PGSC0003DMG400032135|transcript|PGSC0003DMT400081843|protein_coding|2/5|c.112A>G|p.Ile38Val|835/2510|112/666|38/221||,G|upstream_gene_variant|MODIFIER|PGSC0003DMG400032226|PGSC0003DMG400032226|transcript|PGSC0003DMT400082047|protein_coding||c.-3241T>C|||||3116|,G|upstream_gene_variant|MODIFIER|U1|EPlSTUG00000000478|transcript|EPlSTUT00000000478…
1	1456386	T	A	ANN=A|synonymous_variant|LOW|PGSC0003DMG400032135|PGSC0003DMG400032135|transcript|PGSC0003DMT400081843|protein_coding|2/5|c.132T>A|p.Pro44Pro|855/2510|132/666|44/221||,A|upstream_gene_variant|MODIFIER|PGSC0003DMG400032226|PGSC0003DMG400032226|transcript|PGSC0003DMT400082047|protein_coding||c.-3261A>T|||||3136|,A|upstream_gene_variant|MODIFIER|U1|EPlSTUG00000000478|transcript|EPlSTUT00000000478|sn…
1	1457885	A	G	ANN=G|missense_variant|MODERATE|PGSC0003DMG400032135|PGSC0003DMG400032135|transcript|PGSC0003DMT400081843|protein_coding|5/5|c.515A>G|p.Lys172Arg|1238/2510|515/666|172/221||,G|missense_variant|MODERATE|PGSC0003DMG400032135|PGSC0003DMG400032135|transcript|PGSC0003DMT400081845|protein_coding|3/3|c.209A>G|p.Lys70Arg|497/1769|209/360|70/119||,G|missense_variant|MODERATE|PGSC0003DMG400032135|PGSC0003D…
1	1457908	C	A	ANN=A|missense_variant|MODERATE|PGSC0003DMG400032135|PGSC0003DMG400032135|transcript|PGSC0003DMT400081843|protein_coding|5/5|c.538C>A|p.Pro180Thr|1261/2510|538/666|180/221||,A|missense_variant|MODERATE|PGSC0003DMG400032135|PGSC0003DMG400032135|transcript|PGSC0003DMT400081845|protein_coding|3/3|c.232C>A|p.Pro78Thr|520/1769|232/360|78/119||,A|missense_variant|MODERATE|PGSC0003DMG400032135|PGSC0003D…
1	1457924	T	C	ANN=C|missense_variant|MODERATE|PGSC0003DMG400032135|PGSC0003DMG400032135|transcript|PGSC0003DMT400081843|protein_coding|5/5|c.554T>C|p.Val185Ala|1277/2510|554/666|185/221||,C|missense_variant|MODERATE|PGSC0003DMG400032135|PGSC0003DMG400032135|transcript|PGSC0003DMT400081845|protein_coding|3/3|c.248T>C|p.Val83Ala|536/1769|248/360|83/119||,C|missense_variant|MODERATE|PGSC0003DMG400032135|PGSC0003D…
1	1457931	G	A	ANN=A|synonymous_variant|LOW|PGSC0003DMG400032135|PGSC0003DMG400032135|transcript|PGSC0003DMT400081843|protein_coding|5/5|c.561G>A|p.Ser187Ser|1284/2510|561/666|187/221||,A|synonymous_variant|LOW|PGSC0003DMG400032135|PGSC0003DMG400032135|transcript|PGSC0003DMT400081845|protein_coding|3/3|c.255G>A|p.Ser85Ser|543/1769|255/360|85/119||,A|synonymous_variant|LOW|PGSC0003DMG400032135|PGSC0003DMG4000321…
1	1457942	C	T	ANN=T|missense_variant|MODERATE|PGSC0003DMG400032135|PGSC0003DMG400032135|transcript|PGSC0003DMT400081843|protein_coding|5/5|c.572C>T|p.Ala191Val|1295/2510|572/666|191/221||,T|missense_variant|MODERATE|PGSC0003DMG400032135|PGSC0003DMG400032135|transcript|PGSC0003DMT400081845|protein_coding|3/3|c.266C>T|p.Ala89Val|554/1769|266/360|89/119||,T|missense_variant|MODERATE|PGSC0003DMG400032135|PGSC0003D…
1	1458040	T	C	ANN=C|3_prime_UTR_variant|MODIFIER|PGSC0003DMG400032135|PGSC0003DMG400032135|transcript|PGSC0003DMT400081843|protein_coding|5/5|c.*4T>C|||||4|,C|3_prime_UTR_variant|MODIFIER|PGSC0003DMG400032135|PGSC0003DMG400032135|transcript|PGSC0003DMT400081845|protein_coding|3/3|c.*4T>C|||||4|,C|3_prime_UTR_variant|MODIFIER|PGSC0003DMG400032135|PGSC0003DMG400032135|transcript|PGSC0003DMT400081847|protein_codi…
1	1458065	G	A	ANN=A|3_prime_UTR_variant|MODIFIER|PGSC0003DMG400032135|PGSC0003DMG400032135|transcript|PGSC0003DMT400081843|protein_coding|5/5|c.*29G>A|||||29|,A|3_prime_UTR_variant|MODIFIER|PGSC0003DMG400032135|PGSC0003DMG400032135|transcript|PGSC0003DMT400081845|protein_coding|3/3|c.*29G>A|||||29|,A|3_prime_UTR_variant|MODIFIER|PGSC0003DMG400032135|PGSC0003DMG400032135|transcript|PGSC0003DMT400081847|protein_…
1	1460444	T	C	ANN=C|missense_variant|MODERATE|PGSC0003DMG400032227|PGSC0003DMG400032227|transcript|PGSC0003DMT400082048|protein_coding|1/1|c.1399A>G|p.Thr467Ala|1830/2816|1399/1422|467/473||,C|downstream_gene_variant|MODIFIER|PGSC0003DMG400032135|PGSC0003DMG400032135|transcript|PGSC0003DMT400081843|protein_coding||c.*2408T>C|||||1287|,C|downstream_gene_variant|MODIFIER|U1|EPlSTUG00000000478|transcript|EPlSTUT0…
1	1460473	A	C	ANN=C|missense_variant|MODERATE|PGSC0003DMG400032227|PGSC0003DMG400032227|transcript|PGSC0003DMT400082048|protein_coding|1/1|c.1370T>G|p.Leu457Trp|1801/2816|1370/1422|457/473||,C|downstream_gene_variant|MODIFIER|PGSC0003DMG400032135|PGSC0003DMG400032135|transcript|PGSC0003DMT400081843|protein_coding||c.*2437A>C|||||1316|,C|downstream_gene_variant|MODIFIER|U1|EPlSTUG00000000478|transcript|EPlSTUT0…
1	1460491	T	A	ANN=A|missense_variant|MODERATE|PGSC0003DMG400032227|PGSC0003DMG400032227|transcript|PGSC0003DMT400082048|protein_coding|1/1|c.1352A>T|p.Tyr451Phe|1783/2816|1352/1422|451/473||,A|downstream_gene_variant|MODIFIER|PGSC0003DMG400032135|PGSC0003DMG400032135|transcript|PGSC0003DMT400081843|protein_coding||c.*2455T>A|||||1334|,A|downstream_gene_variant|MODIFIER|U1|EPlSTUG00000000478|transcript|EPlSTUT0…
1	1460495	G	T	ANN=T|missense_variant|MODERATE|PGSC0003DMG400032227|PGSC0003DMG400032227|transcript|PGSC0003DMT400082048|protein_coding|1/1|c.1348C>A|p.Gln450Lys|1779/2816|1348/1422|450/473||,T|downstream_gene_variant|MODIFIER|PGSC0003DMG400032135|PGSC0003DMG400032135|transcript|PGSC0003DMT400081843|protein_coding||c.*2459G>T|||||1338|,T|downstream_gene_variant|MODIFIER|U1|EPlSTUG00000000478|transcript|EPlSTUT0…
1	1460570	T	C	ANN=C|missense_variant|MODERATE|PGSC0003DMG400032227|PGSC0003DMG400032227|transcript|PGSC0003DMT400082048|protein_coding|1/1|c.1273A>G|p.Thr425Ala|1704/2816|1273/1422|425/473||,C|downstream_gene_variant|MODIFIER|PGSC0003DMG400032135|PGSC0003DMG400032135|transcript|PGSC0003DMT400081843|protein_coding||c.*2534T>C|||||1413|,C|downstream_gene_variant|MODIFIER|U1|EPlSTUG00000000478|transcript|EPlSTUT0…
1	1460625	T	C	ANN=C|synonymous_variant|LOW|PGSC0003DMG400032227|PGSC0003DMG400032227|transcript|PGSC0003DMT400082048|protein_coding|1/1|c.1218A>G|p.Leu406Leu|1649/2816|1218/1422|406/473||,C|downstream_gene_variant|MODIFIER|PGSC0003DMG400032135|PGSC0003DMG400032135|transcript|PGSC0003DMT400081843|protein_coding||c.*2589T>C|||||1468|,C|downstream_gene_variant|MODIFIER|U1|EPlSTUG00000000478|transcript|EPlSTUT0000…
1	1460676	C	T	ANN=T|synonymous_variant|LOW|PGSC0003DMG400032227|PGSC0003DMG400032227|transcript|PGSC0003DMT400082048|protein_coding|1/1|c.1167G>A|p.Leu389Leu|1598/2816|1167/1422|389/473||,T|downstream_gene_variant|MODIFIER|PGSC0003DMG400032135|PGSC0003DMG400032135|transcript|PGSC0003DMT400081843|protein_coding||c.*2640C>T|||||1519|,T|downstream_gene_variant|MODIFIER|U1|EPlSTUG00000000478|transcript|EPlSTUT0000…
1	1460697	T	C	ANN=C|synonymous_variant|LOW|PGSC0003DMG400032227|PGSC0003DMG400032227|transcript|PGSC0003DMT400082048|protein_coding|1/1|c.1146A>G|p.Glu382Glu|1577/2816|1146/1422|382/473||,C|downstream_gene_variant|MODIFIER|PGSC0003DMG400032135|PGSC0003DMG400032135|transcript|PGSC0003DMT400081843|protein_coding||c.*2661T>C|||||1540|,C|downstream_gene_variant|MODIFIER|U1|EPlSTUG00000000478|transcript|EPlSTUT0000…
1	1461042	T	A	ANN=A|synonymous_variant|LOW|PGSC0003DMG400032227|PGSC0003DMG400032227|transcript|PGSC0003DMT400082048|protein_coding|1/1|c.801A>T|p.Val267Val|1232/2816|801/1422|267/473||,A|upstream_gene_variant|MODIFIER|PGSC0003DMG400032136|PGSC0003DMG400032136|transcript|PGSC0003DMT400081849|protein_coding||c.-4988T>A|||||4941|,A|upstream_gene_variant|MODIFIER|PGSC0003DMG400032136|PGSC0003DMG400032136|transcri…
1	1461104	A	C	ANN=C|missense_variant|MODERATE|PGSC0003DMG400032227|PGSC0003DMG400032227|transcript|PGSC0003DMT400082048|protein_coding|1/1|c.739T>G|p.Leu247Val|1170/2816|739/1422|247/473||,C|upstream_gene_variant|MODIFIER|PGSC0003DMG400032136|PGSC0003DMG400032136|transcript|PGSC0003DMT400081849|protein_coding||c.-4926A>C|||||4879|,C|upstream_gene_variant|MODIFIER|PGSC0003DMG400032136|PGSC0003DMG400032136|trans…
1	1468794	A	G	ANN=G|synonymous_variant|LOW|PGSC0003DMG400032136|PGSC0003DMG400032136|transcript|PGSC0003DMT400081849|protein_coding|3/3|c.723A>G|p.Ser241Ser|770/1378|723/1218|241/405||,G|synonymous_variant|LOW|PGSC0003DMG400032136|PGSC0003DMG400032136|transcript|PGSC0003DMT400081848|protein_coding|2/2|c.189A>G|p.Ser63Ser|1246/1854|189/684|63/227||,G|downstream_gene_variant|MODIFIER|tRNA-Gly|EPlSTUG00000004229|…
1	1468809	T	C	ANN=C|synonymous_variant|LOW|PGSC0003DMG400032136|PGSC0003DMG400032136|transcript|PGSC0003DMT400081849|protein_coding|3/3|c.738T>C|p.Thr246Thr|785/1378|738/1218|246/405||,C|synonymous_variant|LOW|PGSC0003DMG400032136|PGSC0003DMG400032136|transcript|PGSC0003DMT400081848|protein_coding|2/2|c.204T>C|p.Thr68Thr|1261/1854|204/684|68/227||,C|downstream_gene_variant|MODIFIER|tRNA-Gly|EPlSTUG00000004229|…
1	1468812	G	T	ANN=T|synonymous_variant|LOW|PGSC0003DMG400032136|PGSC0003DMG400032136|transcript|PGSC0003DMT400081849|protein_coding|3/3|c.741G>T|p.Ser247Ser|788/1378|741/1218|247/405||,T|synonymous_variant|LOW|PGSC0003DMG400032136|PGSC0003DMG400032136|transcript|PGSC0003DMT400081848|protein_coding|2/2|c.207G>T|p.Ser69Ser|1264/1854|207/684|69/227||,T|downstream_gene_variant|MODIFIER|tRNA-Gly|EPlSTUG00000004229|…
1	1468826	T	G	ANN=G|missense_variant|MODERATE|PGSC0003DMG400032136|PGSC0003DMG400032136|transcript|PGSC0003DMT400081849|protein_coding|3/3|c.755T>G|p.Ile252Ser|802/1378|755/1218|252/405||,G|missense_variant|MODERATE|PGSC0003DMG400032136|PGSC0003DMG400032136|transcript|PGSC0003DMT400081848|protein_coding|2/2|c.221T>G|p.Ile74Ser|1278/1854|221/684|74/227||,G|downstream_gene_variant|MODIFIER|tRNA-Gly|EPlSTUG000000…
1	1468871	C	T	ANN=T|missense_variant|MODERATE|PGSC0003DMG400032136|PGSC0003DMG400032136|transcript|PGSC0003DMT400081849|protein_coding|3/3|c.800C>T|p.Thr267Ile|847/1378|800/1218|267/405||,T|missense_variant|MODERATE|PGSC0003DMG400032136|PGSC0003DMG400032136|transcript|PGSC0003DMT400081848|protein_coding|2/2|c.266C>T|p.Thr89Ile|1323/1854|266/684|89/227||,T|downstream_gene_variant|MODIFIER|tRNA-Gly|EPlSTUG000000…
1	1468882	T	C	ANN=C|synonymous_variant|LOW|PGSC0003DMG400032136|PGSC0003DMG400032136|transcript|PGSC0003DMT400081849|protein_coding|3/3|c.811T>C|p.Leu271Leu|858/1378|811/1218|271/405||,C|synonymous_variant|LOW|PGSC0003DMG400032136|PGSC0003DMG400032136|transcript|PGSC0003DMT400081848|protein_coding|2/2|c.277T>C|p.Leu93Leu|1334/1854|277/684|93/227||,C|downstream_gene_variant|MODIFIER|tRNA-Gly|EPlSTUG00000004229|…
1	1468884	A	T	ANN=T|missense_variant|MODERATE|PGSC0003DMG400032136|PGSC0003DMG400032136|transcript|PGSC0003DMT400081849|protein_coding|3/3|c.813A>T|p.Leu271Phe|860/1378|813/1218|271/405||,T|missense_variant|MODERATE|PGSC0003DMG400032136|PGSC0003DMG400032136|transcript|PGSC0003DMT400081848|protein_coding|2/2|c.279A>T|p.Leu93Phe|1336/1854|279/684|93/227||,T|downstream_gene_variant|MODIFIER|tRNA-Gly|EPlSTUG000000…
1	1468899	C	T	ANN=T|synonymous_variant|LOW|PGSC0003DMG400032136|PGSC0003DMG400032136|transcript|PGSC0003DMT400081849|protein_coding|3/3|c.828C>T|p.Tyr276Tyr|875/1378|828/1218|276/405||,T|synonymous_variant|LOW|PGSC0003DMG400032136|PGSC0003DMG400032136|transcript|PGSC0003DMT400081848|protein_coding|2/2|c.294C>T|p.Tyr98Tyr|1351/1854|294/684|98/227||,T|downstream_gene_variant|MODIFIER|tRNA-Gly|EPlSTUG00000004229|…
1	1469139	C	T	ANN=T|synonymous_variant|LOW|PGSC0003DMG400032136|PGSC0003DMG400032136|transcript|PGSC0003DMT400081849|protein_coding|3/3|c.1068C>T|p.Thr356Thr|1115/1378|1068/1218|356/405||,T|synonymous_variant|LOW|PGSC0003DMG400032136|PGSC0003DMG400032136|transcript|PGSC0003DMT400081848|protein_coding|2/2|c.534C>T|p.Thr178Thr|1591/1854|534/684|178/227||,T|downstream_gene_variant|MODIFIER|tRNA-Gly|EPlSTUG0000000…
1	1469158	T	C	ANN=C|missense_variant|MODERATE|PGSC0003DMG400032136|PGSC0003DMG400032136|transcript|PGSC0003DMT400081849|protein_coding|3/3|c.1087T>C|p.Phe363Leu|1134/1378|1087/1218|363/405||,C|missense_variant|MODERATE|PGSC0003DMG400032136|PGSC0003DMG400032136|transcript|PGSC0003DMT400081848|protein_coding|2/2|c.553T>C|p.Phe185Leu|1610/1854|553/684|185/227||,C|downstream_gene_variant|MODIFIER|tRNA-Gly|EPlSTUG0…
1	1477599	A	C	ANN=C|3_prime_UTR_variant|MODIFIER|PGSC0003DMG400032180|PGSC0003DMG400032180|transcript|PGSC0003DMT400081973|protein_coding|11/11|c.*291T>G|||||291|
1	1477626	T	A	ANN=A|3_prime_UTR_variant|MODIFIER|PGSC0003DMG400032180|PGSC0003DMG400032180|transcript|PGSC0003DMT400081973|protein_coding|11/11|c.*264A>T|||||264|
1	1477681	C	G	ANN=G|3_prime_UTR_variant|MODIFIER|PGSC0003DMG400032180|PGSC0003DMG400032180|transcript|PGSC0003DMT400081973|protein_coding|11/11|c.*209G>C|||||209|
1	1477683	T	C	ANN=C|3_prime_UTR_variant|MODIFIER|PGSC0003DMG400032180|PGSC0003DMG400032180|transcript|PGSC0003DMT400081973|protein_coding|11/11|c.*207A>G|||||207|
1	1477684	T	A	ANN=A|3_prime_UTR_variant|MODIFIER|PGSC0003DMG400032180|PGSC0003DMG400032180|transcript|PGSC0003DMT400081973|protein_coding|11/11|c.*206A>T|||||206|
1	1477721	C	T	ANN=T|3_prime_UTR_variant|MODIFIER|PGSC0003DMG400032180|PGSC0003DMG400032180|transcript|PGSC0003DMT400081973|protein_coding|11/11|c.*169G>A|||||169|
1	1477725	T	A	ANN=A|3_prime_UTR_variant|MODIFIER|PGSC0003DMG400032180|PGSC0003DMG400032180|transcript|PGSC0003DMT400081973|protein_coding|11/11|c.*165A>T|||||165|
1	1477750	C	A	ANN=A|3_prime_UTR_variant|MODIFIER|PGSC0003DMG400032180|PGSC0003DMG400032180|transcript|PGSC0003DMT400081973|protein_coding|11/11|c.*140G>T|||||140|
1	1477757	A	T	ANN=T|3_prime_UTR_variant|MODIFIER|PGSC0003DMG400032180|PGSC0003DMG400032180|transcript|PGSC0003DMT400081973|protein_coding|11/11|c.*133T>A|||||133|
1	1477763	C	T	ANN=T|3_prime_UTR_variant|MODIFIER|PGSC0003DMG400032180|PGSC0003DMG400032180|transcript|PGSC0003DMT400081973|protein_coding|11/11|c.*127G>A|||||127|
1	1477841	A	G	ANN=G|3_prime_UTR_variant|MODIFIER|PGSC0003DMG400032180|PGSC0003DMG400032180|transcript|PGSC0003DMT400081973|protein_coding|11/11|c.*49T>C|||||49|
1	1477843	T	A	ANN=A|3_prime_UTR_variant|MODIFIER|PGSC0003DMG400032180|PGSC0003DMG400032180|transcript|PGSC0003DMT400081973|protein_coding|11/11|c.*47A>T|||||47|
1	1477856	A	C	ANN=C|3_prime_UTR_variant|MODIFIER|PGSC0003DMG400032180|PGSC0003DMG400032180|transcript|PGSC0003DMT400081973|protein_coding|11/11|c.*34T>G|||||34|
1	1477862	T	G	ANN=G|3_prime_UTR_variant|MODIFIER|PGSC0003DMG400032180|PGSC0003DMG400032180|transcript|PGSC0003DMT400081973|protein_coding|11/11|c.*28A>C|||||28|
1	1477914	T	C	ANN=C|synonymous_variant|LOW|PGSC0003DMG400032180|PGSC0003DMG400032180|transcript|PGSC0003DMT400081973|protein_coding|11/11|c.918A>G|p.Arg306Arg|1170/1673|918/942|306/313||
1	1477917	C	T	ANN=T|synonymous_variant|LOW|PGSC0003DMG400032180|PGSC0003DMG400032180|transcript|PGSC0003DMT400081973|protein_coding|11/11|c.915G>A|p.Thr305Thr|1167/1673|915/942|305/313||
1	1477932	C	T	ANN=T|synonymous_variant|LOW|PGSC0003DMG400032180|PGSC0003DMG400032180|transcript|PGSC0003DMT400081973|protein_coding|11/11|c.900G>A|p.Gly300Gly|1152/1673|900/942|300/313||
1	1479247	C	T	ANN=T|synonymous_variant|LOW|PGSC0003DMG400032180|PGSC0003DMG400032180|transcript|PGSC0003DMT400081973|protein_coding|9/11|c.693G>A|p.Gln231Gln|945/1673|693/942|231/313||
1	1479417	G	A	ANN=A|synonymous_variant|LOW|PGSC0003DMG400032180|PGSC0003DMG400032180|transcript|PGSC0003DMT400081973|protein_coding|8/11|c.615C>T|p.Ser205Ser|867/1673|615/942|205/313||
1	1479453	G	A	ANN=A|synonymous_variant|LOW|PGSC0003DMG400032180|PGSC0003DMG400032180|transcript|PGSC0003DMT400081973|protein_coding|8/11|c.579C>T|p.Val193Val|831/1673|579/942|193/313||
1	1479492	A	G	ANN=G|synonymous_variant|LOW|PGSC0003DMG400032180|PGSC0003DMG400032180|transcript|PGSC0003DMT400081973|protein_coding|8/11|c.540T>C|p.Thr180Thr|792/1673|540/942|180/313||
1	1479968	C	A	ANN=A|synonymous_variant|LOW|PGSC0003DMG400032180|PGSC0003DMG400032180|transcript|PGSC0003DMT400081973|protein_coding|7/11|c.459G>T|p.Leu153Leu|711/1673|459/942|153/313||
1	1479983	T	C	ANN=C|synonymous_variant|LOW|PGSC0003DMG400032180|PGSC0003DMG400032180|transcript|PGSC0003DMT400081973|protein_coding|7/11|c.444A>G|p.Lys148Lys|696/1673|444/942|148/313||
1	1492496	T	G	ANN=G|synonymous_variant|LOW|PGSC0003DMG400032137|PGSC0003DMG400032137|transcript|PGSC0003DMT400081851|protein_coding|7/7|c.1437T>G|p.Leu479Leu|1751/2530|1437/1815|479/604||,G|3_prime_UTR_variant|MODIFIER|PGSC0003DMG400032137|PGSC0003DMG400032137|transcript|PGSC0003DMT400081850|protein_coding|6/6|c.*621T>G|||||2608|
1	1492505	C	T	ANN=T|synonymous_variant|LOW|PGSC0003DMG400032137|PGSC0003DMG400032137|transcript|PGSC0003DMT400081851|protein_coding|7/7|c.1446C>T|p.Asp482Asp|1760/2530|1446/1815|482/604||,T|3_prime_UTR_variant|MODIFIER|PGSC0003DMG400032137|PGSC0003DMG400032137|transcript|PGSC0003DMT400081850|protein_coding|6/6|c.*630C>T|||||2617|
1	1492511	C	T	ANN=T|synonymous_variant|LOW|PGSC0003DMG400032137|PGSC0003DMG400032137|transcript|PGSC0003DMT400081851|protein_coding|7/7|c.1452C>T|p.Asp484Asp|1766/2530|1452/1815|484/604||,T|3_prime_UTR_variant|MODIFIER|PGSC0003DMG400032137|PGSC0003DMG400032137|transcript|PGSC0003DMT400081850|protein_coding|6/6|c.*636C>T|||||2623|
1	1492553	A	G	ANN=G|synonymous_variant|LOW|PGSC0003DMG400032137|PGSC0003DMG400032137|transcript|PGSC0003DMT400081851|protein_coding|7/7|c.1494A>G|p.Lys498Lys|1808/2530|1494/1815|498/604||,G|3_prime_UTR_variant|MODIFIER|PGSC0003DMG400032137|PGSC0003DMG400032137|transcript|PGSC0003DMT400081850|protein_coding|6/6|c.*678A>G|||||2665|
1	1492580	T	C	ANN=C|synonymous_variant|LOW|PGSC0003DMG400032137|PGSC0003DMG400032137|transcript|PGSC0003DMT400081851|protein_coding|7/7|c.1521T>C|p.Asn507Asn|1835/2530|1521/1815|507/604||,C|3_prime_UTR_variant|MODIFIER|PGSC0003DMG400032137|PGSC0003DMG400032137|transcript|PGSC0003DMT400081850|protein_coding|6/6|c.*705T>C|||||2692|
1	1492583	G	A	ANN=A|synonymous_variant|LOW|PGSC0003DMG400032137|PGSC0003DMG400032137|transcript|PGSC0003DMT400081851|protein_coding|7/7|c.1524G>A|p.Glu508Glu|1838/2530|1524/1815|508/604||,A|3_prime_UTR_variant|MODIFIER|PGSC0003DMG400032137|PGSC0003DMG400032137|transcript|PGSC0003DMT400081850|protein_coding|6/6|c.*708G>A|||||2695|
1	1492619	A	G	ANN=G|synonymous_variant|LOW|PGSC0003DMG400032137|PGSC0003DMG400032137|transcript|PGSC0003DMT400081851|protein_coding|7/7|c.1560A>G|p.Leu520Leu|1874/2530|1560/1815|520/604||,G|3_prime_UTR_variant|MODIFIER|PGSC0003DMG400032137|PGSC0003DMG400032137|transcript|PGSC0003DMT400081850|protein_coding|6/6|c.*744A>G|||||2731|
1	1492646	T	C	ANN=C|synonymous_variant|LOW|PGSC0003DMG400032137|PGSC0003DMG400032137|transcript|PGSC0003DMT400081851|protein_coding|7/7|c.1587T>C|p.Pro529Pro|1901/2530|1587/1815|529/604||,C|3_prime_UTR_variant|MODIFIER|PGSC0003DMG400032137|PGSC0003DMG400032137|transcript|PGSC0003DMT400081850|protein_coding|6/6|c.*771T>C|||||2758|
1	1492649	T	C	ANN=C|synonymous_variant|LOW|PGSC0003DMG400032137|PGSC0003DMG400032137|transcript|PGSC0003DMT400081851|protein_coding|7/7|c.1590T>C|p.Ala530Ala|1904/2530|1590/1815|530/604||,C|3_prime_UTR_variant|MODIFIER|PGSC0003DMG400032137|PGSC0003DMG400032137|transcript|PGSC0003DMT400081850|protein_coding|6/6|c.*774T>C|||||2761|
1	1492810	G	T	ANN=T|missense_variant|MODERATE|PGSC0003DMG400032137|PGSC0003DMG400032137|transcript|PGSC0003DMT400081851|protein_coding|7/7|c.1751G>T|p.Gly584Val|2065/2530|1751/1815|584/604||,T|3_prime_UTR_variant|MODIFIER|PGSC0003DMG400032137|PGSC0003DMG400032137|transcript|PGSC0003DMT400081850|protein_coding|6/6|c.*935G>T|||||2922|
1	1492815	C	G	ANN=G|missense_variant|MODERATE|PGSC0003DMG400032137|PGSC0003DMG400032137|transcript|PGSC0003DMT400081851|protein_coding|7/7|c.1756C>G|p.Pro586Ala|2070/2530|1756/1815|586/604||,G|3_prime_UTR_variant|MODIFIER|PGSC0003DMG400032137|PGSC0003DMG400032137|transcript|PGSC0003DMT400081850|protein_coding|6/6|c.*940C>G|||||2927|
1	1492901	A	G	ANN=G|3_prime_UTR_variant|MODIFIER|PGSC0003DMG400032137|PGSC0003DMG400032137|transcript|PGSC0003DMT400081851|protein_coding|7/7|c.*27A>G|||||27|,G|3_prime_UTR_variant|MODIFIER|PGSC0003DMG400032137|PGSC0003DMG400032137|transcript|PGSC0003DMT400081850|protein_coding|6/6|c.*1026A>G|||||3013|
1	1492966	G	A	ANN=A|3_prime_UTR_variant|MODIFIER|PGSC0003DMG400032137|PGSC0003DMG400032137|transcript|PGSC0003DMT400081851|protein_coding|7/7|c.*92G>A|||||92|,A|3_prime_UTR_variant|MODIFIER|PGSC0003DMG400032137|PGSC0003DMG400032137|transcript|PGSC0003DMT400081850|protein_coding|6/6|c.*1091G>A|||||3078|
1	1492980	G	A	ANN=A|3_prime_UTR_variant|MODIFIER|PGSC0003DMG400032137|PGSC0003DMG400032137|transcript|PGSC0003DMT400081851|protein_coding|7/7|c.*106G>A|||||106|,A|3_prime_UTR_variant|MODIFIER|PGSC0003DMG400032137|PGSC0003DMG400032137|transcript|PGSC0003DMT400081850|protein_coding|6/6|c.*1105G>A|||||3092|
1	1510579	C	T	ANN=T|missense_variant|MODERATE|PGSC0003DMG400032181|PGSC0003DMG400032181|transcript|PGSC0003DMT400081974|protein_coding|2/2|c.517G>A|p.Val173Ile|611/861|517/528|173/175||,T|downstream_gene_variant|MODIFIER|PGSC0003DMG400032138|PGSC0003DMG400032138|transcript|PGSC0003DMT400081852|protein_coding||c.*4820C>T|||||3682|
1	1510585	C	T	ANN=T|missense_variant|MODERATE|PGSC0003DMG400032181|PGSC0003DMG400032181|transcript|PGSC0003DMT400081974|protein_coding|2/2|c.511G>A|p.Val171Met|605/861|511/528|171/175||,T|downstream_gene_variant|MODIFIER|PGSC0003DMG400032138|PGSC0003DMG400032138|transcript|PGSC0003DMT400081852|protein_coding||c.*4826C>T|||||3688|
1	1513448	T	C	ANN=C|missense_variant|MODERATE|PGSC0003DMG400032181|PGSC0003DMG400032181|transcript|PGSC0003DMT400081974|protein_coding|1/2|c.425A>G|p.His142Arg|519/861|425/528|142/175||,C|downstream_gene_variant|MODIFIER|PGSC0003DMG400032182|PGSC0003DMG400032182|transcript|PGSC0003DMT400081975|protein_coding||c.*3248A>G|||||3031|
1	1513473	G	A	ANN=A|missense_variant|MODERATE|PGSC0003DMG400032181|PGSC0003DMG400032181|transcript|PGSC0003DMT400081974|protein_coding|1/2|c.400C>T|p.Leu134Phe|494/861|400/528|134/175||,A|downstream_gene_variant|MODIFIER|PGSC0003DMG400032182|PGSC0003DMG400032182|transcript|PGSC0003DMT400081975|protein_coding||c.*3223C>T|||||3006|
1	1513709	G	A	ANN=A|missense_variant|MODERATE|PGSC0003DMG400032181|PGSC0003DMG400032181|transcript|PGSC0003DMT400081974|protein_coding|1/2|c.164C>T|p.Thr55Ile|258/861|164/528|55/175||,A|downstream_gene_variant|MODIFIER|PGSC0003DMG400032182|PGSC0003DMG400032182|transcript|PGSC0003DMT400081975|protein_coding||c.*2987C>T|||||2770|
1	1513726	A	C	ANN=C|synonymous_variant|LOW|PGSC0003DMG400032181|PGSC0003DMG400032181|transcript|PGSC0003DMT400081974|protein_coding|1/2|c.147T>G|p.Arg49Arg|241/861|147/528|49/175||,C|downstream_gene_variant|MODIFIER|PGSC0003DMG400032182|PGSC0003DMG400032182|transcript|PGSC0003DMT400081975|protein_coding||c.*2970T>G|||||2753|
1	1513741	T	C	ANN=C|synonymous_variant|LOW|PGSC0003DMG400032181|PGSC0003DMG400032181|transcript|PGSC0003DMT400081974|protein_coding|1/2|c.132A>G|p.Val44Val|226/861|132/528|44/175||,C|downstream_gene_variant|MODIFIER|PGSC0003DMG400032182|PGSC0003DMG400032182|transcript|PGSC0003DMT400081975|protein_coding||c.*2955A>G|||||2738|
1	1513750	A	G	ANN=G|synonymous_variant|LOW|PGSC0003DMG400032181|PGSC0003DMG400032181|transcript|PGSC0003DMT400081974|protein_coding|1/2|c.123T>C|p.Ile41Ile|217/861|123/528|41/175||,G|downstream_gene_variant|MODIFIER|PGSC0003DMG400032182|PGSC0003DMG400032182|transcript|PGSC0003DMT400081975|protein_coding||c.*2946T>C|||||2729|
1	1513817	C	G	ANN=G|missense_variant|MODERATE|PGSC0003DMG400032181|PGSC0003DMG400032181|transcript|PGSC0003DMT400081974|protein_coding|1/2|c.56G>C|p.Arg19Pro|150/861|56/528|19/175||,G|downstream_gene_variant|MODIFIER|PGSC0003DMG400032182|PGSC0003DMG400032182|transcript|PGSC0003DMT400081975|protein_coding||c.*2879G>C|||||2662|
1	1513819	G	T	ANN=T|synonymous_variant|LOW|PGSC0003DMG400032181|PGSC0003DMG400032181|transcript|PGSC0003DMT400081974|protein_coding|1/2|c.54C>A|p.Thr18Thr|148/861|54/528|18/175||,T|downstream_gene_variant|MODIFIER|PGSC0003DMG400032182|PGSC0003DMG400032182|transcript|PGSC0003DMT400081975|protein_coding||c.*2877C>A|||||2660|
1	1513823	A	G	ANN=G|missense_variant|MODERATE|PGSC0003DMG400032181|PGSC0003DMG400032181|transcript|PGSC0003DMT400081974|protein_coding|1/2|c.50T>C|p.Leu17Ser|144/861|50/528|17/175||,G|downstream_gene_variant|MODIFIER|PGSC0003DMG400032182|PGSC0003DMG400032182|transcript|PGSC0003DMT400081975|protein_coding||c.*2873T>C|||||2656|
1	1516804	A	G	ANN=G|synonymous_variant|LOW|PGSC0003DMG400032182|PGSC0003DMG400032182|transcript|PGSC0003DMT400081975|protein_coding|3/3|c.465T>C|p.Asn155Asn|558/883|465/573|155/190||,G|upstream_gene_variant|MODIFIER|PGSC0003DMG400032181|PGSC0003DMG400032181|transcript|PGSC0003DMT400081974|protein_coding||c.-2932T>C|||||2838|
1	1517878	A	G	ANN=G|synonymous_variant|LOW|PGSC0003DMG400032182|PGSC0003DMG400032182|transcript|PGSC0003DMT400081975|protein_coding|1/3|c.240T>C|p.Asp80Asp|333/883|240/573|80/190||,G|upstream_gene_variant|MODIFIER|PGSC0003DMG400032181|PGSC0003DMG400032181|transcript|PGSC0003DMT400081974|protein_coding||c.-4006T>C|||||3912|
1	1517884	C	T	ANN=T|synonymous_variant|LOW|PGSC0003DMG400032182|PGSC0003DMG400032182|transcript|PGSC0003DMT400081975|protein_coding|1/3|c.234G>A|p.Val78Val|327/883|234/573|78/190||,T|upstream_gene_variant|MODIFIER|PGSC0003DMG400032181|PGSC0003DMG400032181|transcript|PGSC0003DMT400081974|protein_coding||c.-4012G>A|||||3918|
1	1517887	C	T	ANN=T|synonymous_variant|LOW|PGSC0003DMG400032182|PGSC0003DMG400032182|transcript|PGSC0003DMT400081975|protein_coding|1/3|c.231G>A|p.Leu77Leu|324/883|231/573|77/190||,T|upstream_gene_variant|MODIFIER|PGSC0003DMG400032181|PGSC0003DMG400032181|transcript|PGSC0003DMT400081974|protein_coding||c.-4015G>A|||||3921|
1	1517889	G	A	ANN=A|synonymous_variant|LOW|PGSC0003DMG400032182|PGSC0003DMG400032182|transcript|PGSC0003DMT400081975|protein_coding|1/3|c.229C>T|p.Leu77Leu|322/883|229/573|77/190||,A|upstream_gene_variant|MODIFIER|PGSC0003DMG400032181|PGSC0003DMG400032181|transcript|PGSC0003DMT400081974|protein_coding||c.-4017C>T|||||3923|
1	1517898	A	G	ANN=G|synonymous_variant|LOW|PGSC0003DMG400032182|PGSC0003DMG400032182|transcript|PGSC0003DMT400081975|protein_coding|1/3|c.220T>C|p.Leu74Leu|313/883|220/573|74/190||,G|upstream_gene_variant|MODIFIER|PGSC0003DMG400032181|PGSC0003DMG400032181|transcript|PGSC0003DMT400081974|protein_coding||c.-4026T>C|||||3932|
1	1517899	A	G	ANN=G|synonymous_variant|LOW|PGSC0003DMG400032182|PGSC0003DMG400032182|transcript|PGSC0003DMT400081975|protein_coding|1/3|c.219T>C|p.Cys73Cys|312/883|219/573|73/190||,G|upstream_gene_variant|MODIFIER|PGSC0003DMG400032181|PGSC0003DMG400032181|transcript|PGSC0003DMT400081974|protein_coding||c.-4027T>C|||||3933|
1	1517905	C	T	ANN=T|synonymous_variant|LOW|PGSC0003DMG400032182|PGSC0003DMG400032182|transcript|PGSC0003DMT400081975|protein_coding|1/3|c.213G>A|p.Lys71Lys|306/883|213/573|71/190||,T|upstream_gene_variant|MODIFIER|PGSC0003DMG400032181|PGSC0003DMG400032181|transcript|PGSC0003DMT400081974|protein_coding||c.-4033G>A|||||3939|
1	1517917	T	C	ANN=C|synonymous_variant|LOW|PGSC0003DMG400032182|PGSC0003DMG400032182|transcript|PGSC0003DMT400081975|protein_coding|1/3|c.201A>G|p.Leu67Leu|294/883|201/573|67/190||,C|upstream_gene_variant|MODIFIER|PGSC0003DMG400032181|PGSC0003DMG400032181|transcript|PGSC0003DMT400081974|protein_coding||c.-4045A>G|||||3951|
1	1517920	G	A	ANN=A|synonymous_variant|LOW|PGSC0003DMG400032182|PGSC0003DMG400032182|transcript|PGSC0003DMT400081975|protein_coding|1/3|c.198C>T|p.Val66Val|291/883|198/573|66/190||,A|upstream_gene_variant|MODIFIER|PGSC0003DMG400032181|PGSC0003DMG400032181|transcript|PGSC0003DMT400081974|protein_coding||c.-4048C>T|||||3954|
1	1517935	G	A	ANN=A|synonymous_variant|LOW|PGSC0003DMG400032182|PGSC0003DMG400032182|transcript|PGSC0003DMT400081975|protein_coding|1/3|c.183C>T|p.Thr61Thr|276/883|183/573|61/190||,A|upstream_gene_variant|MODIFIER|PGSC0003DMG400032181|PGSC0003DMG400032181|transcript|PGSC0003DMT400081974|protein_coding||c.-4063C>T|||||3969|
1	1517970	T	C	ANN=C|missense_variant|MODERATE|PGSC0003DMG400032182|PGSC0003DMG400032182|transcript|PGSC0003DMT400081975|protein_coding|1/3|c.148A>G|p.Ser50Gly|241/883|148/573|50/190||,C|upstream_gene_variant|MODIFIER|PGSC0003DMG400032181|PGSC0003DMG400032181|transcript|PGSC0003DMT400081974|protein_coding||c.-4098A>G|||||4004|
1	1517978	A	T	ANN=T|missense_variant|MODERATE|PGSC0003DMG400032182|PGSC0003DMG400032182|transcript|PGSC0003DMT400081975|protein_coding|1/3|c.140T>A|p.Phe47Tyr|233/883|140/573|47/190||,T|upstream_gene_variant|MODIFIER|PGSC0003DMG400032181|PGSC0003DMG400032181|transcript|PGSC0003DMT400081974|protein_coding||c.-4106T>A|||||4012|
1	1540559	A	G	ANN=G|missense_variant|MODERATE|PGSC0003DMG400032140|PGSC0003DMG400032140|transcript|PGSC0003DMT400081859|protein_coding|9/9|c.1333A>G|p.Ile445Val|1496/2997|1333/2412|445/803||,G|missense_variant|MODERATE|PGSC0003DMG400032140|PGSC0003DMG400032140|transcript|PGSC0003DMT400081858|protein_coding|9/9|c.631A>G|p.Ile211Val|1514/3015|631/1710|211/569||,G|missense_variant|MODERATE|PGSC0003DMG400032140|PG…
1	1540580	T	G	ANN=G|missense_variant|MODERATE|PGSC0003DMG400032140|PGSC0003DMG400032140|transcript|PGSC0003DMT400081859|protein_coding|9/9|c.1354T>G|p.Ser452Ala|1517/2997|1354/2412|452/803||,G|missense_variant|MODERATE|PGSC0003DMG400032140|PGSC0003DMG400032140|transcript|PGSC0003DMT400081858|protein_coding|9/9|c.652T>G|p.Ser218Ala|1535/3015|652/1710|218/569||,G|missense_variant|MODERATE|PGSC0003DMG400032140|PG…
1	1540591	G	A	ANN=A|synonymous_variant|LOW|PGSC0003DMG400032140|PGSC0003DMG400032140|transcript|PGSC0003DMT400081859|protein_coding|9/9|c.1365G>A|p.Gln455Gln|1528/2997|1365/2412|455/803||,A|synonymous_variant|LOW|PGSC0003DMG400032140|PGSC0003DMG400032140|transcript|PGSC0003DMT400081858|protein_coding|9/9|c.663G>A|p.Gln221Gln|1546/3015|663/1710|221/569||,A|synonymous_variant|LOW|PGSC0003DMG400032140|PGSC0003DMG…
1	1540592	T	A	ANN=A|missense_variant|MODERATE|PGSC0003DMG400032140|PGSC0003DMG400032140|transcript|PGSC0003DMT400081859|protein_coding|9/9|c.1366T>A|p.Ser456Thr|1529/2997|1366/2412|456/803||,A|missense_variant|MODERATE|PGSC0003DMG400032140|PGSC0003DMG400032140|transcript|PGSC0003DMT400081858|protein_coding|9/9|c.664T>A|p.Ser222Thr|1547/3015|664/1710|222/569||,A|missense_variant|MODERATE|PGSC0003DMG400032140|PG…
1	1540596	G	T	ANN=T|missense_variant|MODERATE|PGSC0003DMG400032140|PGSC0003DMG400032140|transcript|PGSC0003DMT400081859|protein_coding|9/9|c.1370G>T|p.Gly457Val|1533/2997|1370/2412|457/803||,T|missense_variant|MODERATE|PGSC0003DMG400032140|PGSC0003DMG400032140|transcript|PGSC0003DMT400081858|protein_coding|9/9|c.668G>T|p.Gly223Val|1551/3015|668/1710|223/569||,T|missense_variant|MODERATE|PGSC0003DMG400032140|PG…
1	1540662	T	C	ANN=C|missense_variant|MODERATE|PGSC0003DMG400032140|PGSC0003DMG400032140|transcript|PGSC0003DMT400081859|protein_coding|9/9|c.1436T>C|p.Leu479Ser|1599/2997|1436/2412|479/803||,C|missense_variant|MODERATE|PGSC0003DMG400032140|PGSC0003DMG400032140|transcript|PGSC0003DMT400081858|protein_coding|9/9|c.734T>C|p.Leu245Ser|1617/3015|734/1710|245/569||,C|missense_variant|MODERATE|PGSC0003DMG400032140|PG…
1	1540663	G	A	ANN=A|synonymous_variant|LOW|PGSC0003DMG400032140|PGSC0003DMG400032140|transcript|PGSC0003DMT400081859|protein_coding|9/9|c.1437G>A|p.Leu479Leu|1600/2997|1437/2412|479/803||,A|synonymous_variant|LOW|PGSC0003DMG400032140|PGSC0003DMG400032140|transcript|PGSC0003DMT400081858|protein_coding|9/9|c.735G>A|p.Leu245Leu|1618/3015|735/1710|245/569||,A|synonymous_variant|LOW|PGSC0003DMG400032140|PGSC0003DMG…
1	1540913	T	G	ANN=G|missense_variant|MODERATE|PGSC0003DMG400032140|PGSC0003DMG400032140|transcript|PGSC0003DMT400081859|protein_coding|9/9|c.1687T>G|p.Ser563Ala|1850/2997|1687/2412|563/803||,G|missense_variant|MODERATE|PGSC0003DMG400032140|PGSC0003DMG400032140|transcript|PGSC0003DMT400081858|protein_coding|9/9|c.985T>G|p.Ser329Ala|1868/3015|985/1710|329/569||,G|missense_variant|MODERATE|PGSC0003DMG400032140|PG…
1	1540925	C	T	ANN=T|missense_variant|MODERATE|PGSC0003DMG400032140|PGSC0003DMG400032140|transcript|PGSC0003DMT400081859|protein_coding|9/9|c.1699C>T|p.Pro567Ser|1862/2997|1699/2412|567/803||,T|missense_variant|MODERATE|PGSC0003DMG400032140|PGSC0003DMG400032140|transcript|PGSC0003DMT400081858|protein_coding|9/9|c.997C>T|p.Pro333Ser|1880/3015|997/1710|333/569||,T|missense_variant|MODERATE|PGSC0003DMG400032140|PG…
1	1540954	A	T	ANN=T|synonymous_variant|LOW|PGSC0003DMG400032140|PGSC0003DMG400032140|transcript|PGSC0003DMT400081859|protein_coding|9/9|c.1728A>T|p.Pro576Pro|1891/2997|1728/2412|576/803||,T|synonymous_variant|LOW|PGSC0003DMG400032140|PGSC0003DMG400032140|transcript|PGSC0003DMT400081858|protein_coding|9/9|c.1026A>T|p.Pro342Pro|1909/3015|1026/1710|342/569||,T|synonymous_variant|LOW|PGSC0003DMG400032140|PGSC0003D…
1	1540960	C	T	ANN=T|synonymous_variant|LOW|PGSC0003DMG400032140|PGSC0003DMG400032140|transcript|PGSC0003DMT400081859|protein_coding|9/9|c.1734C>T|p.Pro578Pro|1897/2997|1734/2412|578/803||,T|synonymous_variant|LOW|PGSC0003DMG400032140|PGSC0003DMG400032140|transcript|PGSC0003DMT400081858|protein_coding|9/9|c.1032C>T|p.Pro344Pro|1915/3015|1032/1710|344/569||,T|synonymous_variant|LOW|PGSC0003DMG400032140|PGSC0003D…
1	1541011	A	T	ANN=T|synonymous_variant|LOW|PGSC0003DMG400032140|PGSC0003DMG400032140|transcript|PGSC0003DMT400081859|protein_coding|9/9|c.1785A>T|p.Pro595Pro|1948/2997|1785/2412|595/803||,T|synonymous_variant|LOW|PGSC0003DMG400032140|PGSC0003DMG400032140|transcript|PGSC0003DMT400081858|protein_coding|9/9|c.1083A>T|p.Pro361Pro|1966/3015|1083/1710|361/569||,T|synonymous_variant|LOW|PGSC0003DMG400032140|PGSC0003D…
1	1541134	C	T	ANN=T|synonymous_variant|LOW|PGSC0003DMG400032140|PGSC0003DMG400032140|transcript|PGSC0003DMT400081859|protein_coding|9/9|c.1908C>T|p.Arg636Arg|2071/2997|1908/2412|636/803||,T|synonymous_variant|LOW|PGSC0003DMG400032140|PGSC0003DMG400032140|transcript|PGSC0003DMT400081858|protein_coding|9/9|c.1206C>T|p.Arg402Arg|2089/3015|1206/1710|402/569||,T|synonymous_variant|LOW|PGSC0003DMG400032140|PGSC0003D…
1	1541142	A	T	ANN=T|missense_variant|MODERATE|PGSC0003DMG400032140|PGSC0003DMG400032140|transcript|PGSC0003DMT400081859|protein_coding|9/9|c.1916A>T|p.Gln639Leu|2079/2997|1916/2412|639/803||,T|missense_variant|MODERATE|PGSC0003DMG400032140|PGSC0003DMG400032140|transcript|PGSC0003DMT400081858|protein_coding|9/9|c.1214A>T|p.Gln405Leu|2097/3015|1214/1710|405/569||,T|missense_variant|MODERATE|PGSC0003DMG400032140|…
1	1541158	C	T	ANN=T|synonymous_variant|LOW|PGSC0003DMG400032140|PGSC0003DMG400032140|transcript|PGSC0003DMT400081859|protein_coding|9/9|c.1932C>T|p.Asp644Asp|2095/2997|1932/2412|644/803||,T|synonymous_variant|LOW|PGSC0003DMG400032140|PGSC0003DMG400032140|transcript|PGSC0003DMT400081858|protein_coding|9/9|c.1230C>T|p.Asp410Asp|2113/3015|1230/1710|410/569||,T|synonymous_variant|LOW|PGSC0003DMG400032140|PGSC0003D…
1	1541169	T	C	ANN=C|missense_variant|MODERATE|PGSC0003DMG400032140|PGSC0003DMG400032140|transcript|PGSC0003DMT400081859|protein_coding|9/9|c.1943T>C|p.Leu648Pro|2106/2997|1943/2412|648/803||,C|missense_variant|MODERATE|PGSC0003DMG400032140|PGSC0003DMG400032140|transcript|PGSC0003DMT400081858|protein_coding|9/9|c.1241T>C|p.Leu414Pro|2124/3015|1241/1710|414/569||,C|missense_variant|MODERATE|PGSC0003DMG400032140|…
1	1541269	T	C	ANN=C|synonymous_variant|LOW|PGSC0003DMG400032140|PGSC0003DMG400032140|transcript|PGSC0003DMT400081859|protein_coding|9/9|c.2043T>C|p.Gly681Gly|2206/2997|2043/2412|681/803||,C|synonymous_variant|LOW|PGSC0003DMG400032140|PGSC0003DMG400032140|transcript|PGSC0003DMT400081858|protein_coding|9/9|c.1341T>C|p.Gly447Gly|2224/3015|1341/1710|447/569||,C|synonymous_variant|LOW|PGSC0003DMG400032140|PGSC0003D…
1	1541273	G	C	ANN=C|missense_variant|MODERATE|PGSC0003DMG400032140|PGSC0003DMG400032140|transcript|PGSC0003DMT400081859|protein_coding|9/9|c.2047G>C|p.Val683Leu|2210/2997|2047/2412|683/803||,C|missense_variant|MODERATE|PGSC0003DMG400032140|PGSC0003DMG400032140|transcript|PGSC0003DMT400081858|protein_coding|9/9|c.1345G>C|p.Val449Leu|2228/3015|1345/1710|449/569||,C|missense_variant|MODERATE|PGSC0003DMG400032140|…
1	1541292	C	T	ANN=T|missense_variant|MODERATE|PGSC0003DMG400032140|PGSC0003DMG400032140|transcript|PGSC0003DMT400081859|protein_coding|9/9|c.2066C>T|p.Pro689Leu|2229/2997|2066/2412|689/803||,T|missense_variant|MODERATE|PGSC0003DMG400032140|PGSC0003DMG400032140|transcript|PGSC0003DMT400081858|protein_coding|9/9|c.1364C>T|p.Pro455Leu|2247/3015|1364/1710|455/569||,T|missense_variant|MODERATE|PGSC0003DMG400032140|…
1	1541380	C	T	ANN=T|synonymous_variant|LOW|PGSC0003DMG400032140|PGSC0003DMG400032140|transcript|PGSC0003DMT400081859|protein_coding|9/9|c.2154C>T|p.Ser718Ser|2317/2997|2154/2412|718/803||,T|synonymous_variant|LOW|PGSC0003DMG400032140|PGSC0003DMG400032140|transcript|PGSC0003DMT400081858|protein_coding|9/9|c.1452C>T|p.Ser484Ser|2335/3015|1452/1710|484/569||,T|synonymous_variant|LOW|PGSC0003DMG400032140|PGSC0003D…
1	1541383	C	T	ANN=T|synonymous_variant|LOW|PGSC0003DMG400032140|PGSC0003DMG400032140|transcript|PGSC0003DMT400081859|protein_coding|9/9|c.2157C>T|p.Phe719Phe|2320/2997|2157/2412|719/803||,T|synonymous_variant|LOW|PGSC0003DMG400032140|PGSC0003DMG400032140|transcript|PGSC0003DMT400081858|protein_coding|9/9|c.1455C>T|p.Phe485Phe|2338/3015|1455/1710|485/569||,T|synonymous_variant|LOW|PGSC0003DMG400032140|PGSC0003D…
1	1541395	G	A	ANN=A|synonymous_variant|LOW|PGSC0003DMG400032140|PGSC0003DMG400032140|transcript|PGSC0003DMT400081859|protein_coding|9/9|c.2169G>A|p.Val723Val|2332/2997|2169/2412|723/803||,A|synonymous_variant|LOW|PGSC0003DMG400032140|PGSC0003DMG400032140|transcript|PGSC0003DMT400081858|protein_coding|9/9|c.1467G>A|p.Val489Val|2350/3015|1467/1710|489/569||,A|synonymous_variant|LOW|PGSC0003DMG400032140|PGSC0003D…
1	1541430	T	C	ANN=C|missense_variant|MODERATE|PGSC0003DMG400032140|PGSC0003DMG400032140|transcript|PGSC0003DMT400081859|protein_coding|9/9|c.2204T>C|p.Val735Ala|2367/2997|2204/2412|735/803||,C|missense_variant|MODERATE|PGSC0003DMG400032140|PGSC0003DMG400032140|transcript|PGSC0003DMT400081858|protein_coding|9/9|c.1502T>C|p.Val501Ala|2385/3015|1502/1710|501/569||,C|missense_variant|MODERATE|PGSC0003DMG400032140|…
1	1541438	C	A	ANN=A|synonymous_variant|LOW|PGSC0003DMG400032140|PGSC0003DMG400032140|transcript|PGSC0003DMT400081859|protein_coding|9/9|c.2212C>A|p.Arg738Arg|2375/2997|2212/2412|738/803||,A|synonymous_variant|LOW|PGSC0003DMG400032140|PGSC0003DMG400032140|transcript|PGSC0003DMT400081858|protein_coding|9/9|c.1510C>A|p.Arg504Arg|2393/3015|1510/1710|504/569||,A|synonymous_variant|LOW|PGSC0003DMG400032140|PGSC0003D…
1	1541461	C	T	ANN=T|synonymous_variant|LOW|PGSC0003DMG400032140|PGSC0003DMG400032140|transcript|PGSC0003DMT400081859|protein_coding|9/9|c.2235C>T|p.Pro745Pro|2398/2997|2235/2412|745/803||,T|synonymous_variant|LOW|PGSC0003DMG400032140|PGSC0003DMG400032140|transcript|PGSC0003DMT400081858|protein_coding|9/9|c.1533C>T|p.Pro511Pro|2416/3015|1533/1710|511/569||,T|synonymous_variant|LOW|PGSC0003DMG400032140|PGSC0003D…
1	1541477	C	G	ANN=G|missense_variant|MODERATE|PGSC0003DMG400032140|PGSC0003DMG400032140|transcript|PGSC0003DMT400081859|protein_coding|9/9|c.2251C>G|p.Arg751Gly|2414/2997|2251/2412|751/803||,G|missense_variant|MODERATE|PGSC0003DMG400032140|PGSC0003DMG400032140|transcript|PGSC0003DMT400081858|protein_coding|9/9|c.1549C>G|p.Arg517Gly|2432/3015|1549/1710|517/569||,G|missense_variant|MODERATE|PGSC0003DMG400032140|…
1	1541503	G	A	ANN=A|synonymous_variant|LOW|PGSC0003DMG400032140|PGSC0003DMG400032140|transcript|PGSC0003DMT400081859|protein_coding|9/9|c.2277G>A|p.Ala759Ala|2440/2997|2277/2412|759/803||,A|synonymous_variant|LOW|PGSC0003DMG400032140|PGSC0003DMG400032140|transcript|PGSC0003DMT400081858|protein_coding|9/9|c.1575G>A|p.Ala525Ala|2458/3015|1575/1710|525/569||,A|synonymous_variant|LOW|PGSC0003DMG400032140|PGSC0003D…
1	1541592	G	A	ANN=A|missense_variant|MODERATE|PGSC0003DMG400032140|PGSC0003DMG400032140|transcript|PGSC0003DMT400081859|protein_coding|9/9|c.2366G>A|p.Ser789Asn|2529/2997|2366/2412|789/803||,A|missense_variant|MODERATE|PGSC0003DMG400032140|PGSC0003DMG400032140|transcript|PGSC0003DMT400081858|protein_coding|9/9|c.1664G>A|p.Ser555Asn|2547/3015|1664/1710|555/569||,A|missense_variant|MODERATE|PGSC0003DMG400032140|…
1	1541593	T	C	ANN=C|synonymous_variant|LOW|PGSC0003DMG400032140|PGSC0003DMG400032140|transcript|PGSC0003DMT400081859|protein_coding|9/9|c.2367T>C|p.Ser789Ser|2530/2997|2367/2412|789/803||,C|synonymous_variant|LOW|PGSC0003DMG400032140|PGSC0003DMG400032140|transcript|PGSC0003DMT400081858|protein_coding|9/9|c.1665T>C|p.Ser555Ser|2548/3015|1665/1710|555/569||,C|synonymous_variant|LOW|PGSC0003DMG400032140|PGSC0003D…
1	1541632	T	A	ANN=A|synonymous_variant|LOW|PGSC0003DMG400032140|PGSC0003DMG400032140|transcript|PGSC0003DMT400081859|protein_coding|9/9|c.2406T>A|p.Val802Val|2569/2997|2406/2412|802/803||,A|synonymous_variant|LOW|PGSC0003DMG400032140|PGSC0003DMG400032140|transcript|PGSC0003DMT400081858|protein_coding|9/9|c.1704T>A|p.Val568Val|2587/3015|1704/1710|568/569||,A|synonymous_variant|LOW|PGSC0003DMG400032140|PGSC0003D…
1	1542923	T	A	ANN=A|synonymous_variant|LOW|PGSC0003DMG400032183|PGSC0003DMG400032183|transcript|PGSC0003DMT400081977|protein_coding|4/4|c.702A>T|p.Ala234Ala|753/964|702/750|234/249||,A|downstream_gene_variant|MODIFIER|PGSC0003DMG400032140|PGSC0003DMG400032140|transcript|PGSC0003DMT400081859|protein_coding||c.*1285T>A|||||863|,A|downstream_gene_variant|MODIFIER|PGSC0003DMG400032140|PGSC0003DMG400032140|transcri…
1	1542947	A	C	ANN=C|synonymous_variant|LOW|PGSC0003DMG400032183|PGSC0003DMG400032183|transcript|PGSC0003DMT400081977|protein_coding|4/4|c.678T>G|p.Gly226Gly|729/964|678/750|226/249||,C|downstream_gene_variant|MODIFIER|PGSC0003DMG400032140|PGSC0003DMG400032140|transcript|PGSC0003DMT400081859|protein_coding||c.*1309A>C|||||887|,C|downstream_gene_variant|MODIFIER|PGSC0003DMG400032140|PGSC0003DMG400032140|transcri…
1	1542953	C	A	ANN=A|synonymous_variant|LOW|PGSC0003DMG400032183|PGSC0003DMG400032183|transcript|PGSC0003DMT400081977|protein_coding|4/4|c.672G>T|p.Pro224Pro|723/964|672/750|224/249||,A|downstream_gene_variant|MODIFIER|PGSC0003DMG400032140|PGSC0003DMG400032140|transcript|PGSC0003DMT400081859|protein_coding||c.*1315C>A|||||893|,A|downstream_gene_variant|MODIFIER|PGSC0003DMG400032140|PGSC0003DMG400032140|transcri…
1	1543240	G	A	ANN=A|synonymous_variant|LOW|PGSC0003DMG400032183|PGSC0003DMG400032183|transcript|PGSC0003DMT400081977|protein_coding|3/4|c.501C>T|p.Ser167Ser|552/964|501/750|167/249||,A|downstream_gene_variant|MODIFIER|PGSC0003DMG400032140|PGSC0003DMG400032140|transcript|PGSC0003DMT400081859|protein_coding||c.*1602G>A|||||1180|,A|downstream_gene_variant|MODIFIER|PGSC0003DMG400032140|PGSC0003DMG400032140|transcr…
1	1543273	T	C	ANN=C|synonymous_variant|LOW|PGSC0003DMG400032183|PGSC0003DMG400032183|transcript|PGSC0003DMT400081977|protein_coding|3/4|c.468A>G|p.Pro156Pro|519/964|468/750|156/249||,C|downstream_gene_variant|MODIFIER|PGSC0003DMG400032140|PGSC0003DMG400032140|transcript|PGSC0003DMT400081859|protein_coding||c.*1635T>C|||||1213|,C|downstream_gene_variant|MODIFIER|PGSC0003DMG400032140|PGSC0003DMG400032140|transcr…
1	1543324	A	G	ANN=G|synonymous_variant|LOW|PGSC0003DMG400032183|PGSC0003DMG400032183|transcript|PGSC0003DMT400081977|protein_coding|3/4|c.417T>C|p.Ser139Ser|468/964|417/750|139/249||,G|downstream_gene_variant|MODIFIER|PGSC0003DMG400032140|PGSC0003DMG400032140|transcript|PGSC0003DMT400081859|protein_coding||c.*1686A>G|||||1264|,G|downstream_gene_variant|MODIFIER|PGSC0003DMG400032140|PGSC0003DMG400032140|transcr…
1	1545829	T	A	ANN=A|synonymous_variant|LOW|PGSC0003DMG400032183|PGSC0003DMG400032183|transcript|PGSC0003DMT400081977|protein_coding|1/4|c.267A>T|p.Leu89Leu|318/964|267/750|89/249||,A|downstream_gene_variant|MODIFIER|PGSC0003DMG400032140|PGSC0003DMG400032140|transcript|PGSC0003DMT400081859|protein_coding||c.*4191T>A|||||3769|,A|downstream_gene_variant|MODIFIER|PGSC0003DMG400032140|PGSC0003DMG400032140|transcrip…
1	1546006	G	A	ANN=A|synonymous_variant|LOW|PGSC0003DMG400032183|PGSC0003DMG400032183|transcript|PGSC0003DMT400081977|protein_coding|1/4|c.90C>T|p.Phe30Phe|141/964|90/750|30/249||,A|downstream_gene_variant|MODIFIER|PGSC0003DMG400032140|PGSC0003DMG400032140|transcript|PGSC0003DMT400081859|protein_coding||c.*4368G>A|||||3946|,A|downstream_gene_variant|MODIFIER|PGSC0003DMG400032140|PGSC0003DMG400032140|transcript|…
1	1546096	T	A	ANN=A|5_prime_UTR_variant|MODIFIER|PGSC0003DMG400032183|PGSC0003DMG400032183|transcript|PGSC0003DMT400081977|protein_coding|1/4|c.-1A>T|||||1|,A|downstream_gene_variant|MODIFIER|PGSC0003DMG400032140|PGSC0003DMG400032140|transcript|PGSC0003DMT400081859|protein_coding||c.*4458T>A|||||4036|,A|downstream_gene_variant|MODIFIER|PGSC0003DMG400032140|PGSC0003DMG400032140|transcript|PGSC0003DMT400081858|p…
1	1553832	G	A	ANN=A|intergenic_region|MODIFIER|PGSC0003DMG400032183-PGSC0003DMG400032228|PGSC0003DMG400032183-PGSC0003DMG400032228|intergenic_region|PGSC0003DMG400032183-PGSC0003DMG400032228|||n.1553832G>A||||||
1	1553848	G	A	ANN=A|intergenic_region|MODIFIER|PGSC0003DMG400032183-PGSC0003DMG400032228|PGSC0003DMG400032183-PGSC0003DMG400032228|intergenic_region|PGSC0003DMG400032183-PGSC0003DMG400032228|||n.1553848G>A||||||
1	1553864	G	A	ANN=A|intergenic_region|MODIFIER|PGSC0003DMG400032183-PGSC0003DMG400032228|PGSC0003DMG400032183-PGSC0003DMG400032228|intergenic_region|PGSC0003DMG400032183-PGSC0003DMG400032228|||n.1553864G>A||||||
1	1553892	G	A	ANN=A|intergenic_region|MODIFIER|PGSC0003DMG400032183-PGSC0003DMG400032228|PGSC0003DMG400032183-PGSC0003DMG400032228|intergenic_region|PGSC0003DMG400032183-PGSC0003DMG400032228|||n.1553892G>A||||||
1	1553907	T	C	ANN=C|intergenic_region|MODIFIER|PGSC0003DMG400032183-PGSC0003DMG400032228|PGSC0003DMG400032183-PGSC0003DMG400032228|intergenic_region|PGSC0003DMG400032183-PGSC0003DMG400032228|||n.1553907T>C||||||
1	1555001	C	A	ANN=A|intergenic_region|MODIFIER|PGSC0003DMG400032183-PGSC0003DMG400032228|PGSC0003DMG400032183-PGSC0003DMG400032228|intergenic_region|PGSC0003DMG400032183-PGSC0003DMG400032228|||n.1555001C>A||||||
1	1555100	T	C	ANN=C|intergenic_region|MODIFIER|PGSC0003DMG400032183-PGSC0003DMG400032228|PGSC0003DMG400032183-PGSC0003DMG400032228|intergenic_region|PGSC0003DMG400032183-PGSC0003DMG400032228|||n.1555100T>C||||||
1	1555118	C	G	ANN=G|intergenic_region|MODIFIER|PGSC0003DMG400032183-PGSC0003DMG400032228|PGSC0003DMG400032183-PGSC0003DMG400032228|intergenic_region|PGSC0003DMG400032183-PGSC0003DMG400032228|||n.1555118C>G||||||
1	1557325	T	C	ANN=C|intergenic_region|MODIFIER|PGSC0003DMG400032183-PGSC0003DMG400032228|PGSC0003DMG400032183-PGSC0003DMG400032228|intergenic_region|PGSC0003DMG400032183-PGSC0003DMG400032228|||n.1557325T>C||||||
1	1558115	T	C	ANN=C|intergenic_region|MODIFIER|PGSC0003DMG400032183-PGSC0003DMG400032228|PGSC0003DMG400032183-PGSC0003DMG400032228|intergenic_region|PGSC0003DMG400032183-PGSC0003DMG400032228|||n.1558115T>C||||||
1	1591244	C	G	ANN=G|missense_variant|MODERATE|PGSC0003DMG400032141|PGSC0003DMG400032141|transcript|PGSC0003DMT400081863|protein_coding|2/2|c.667C>G|p.Pro223Ala|731/1131|667/897|223/298||,G|missense_variant|MODERATE|PGSC0003DMG400032141|PGSC0003DMG400032141|transcript|PGSC0003DMT400081864|protein_coding|1/1|c.667C>G|p.Pro223Ala|794/1193|667/897|223/298||
1	1591251	C	T	ANN=T|missense_variant|MODERATE|PGSC0003DMG400032141|PGSC0003DMG400032141|transcript|PGSC0003DMT400081863|protein_coding|2/2|c.674C>T|p.Ala225Val|738/1131|674/897|225/298||,T|missense_variant|MODERATE|PGSC0003DMG400032141|PGSC0003DMG400032141|transcript|PGSC0003DMT400081864|protein_coding|1/1|c.674C>T|p.Ala225Val|801/1193|674/897|225/298||
1	1591258	C	T	ANN=T|synonymous_variant|LOW|PGSC0003DMG400032141|PGSC0003DMG400032141|transcript|PGSC0003DMT400081863|protein_coding|2/2|c.681C>T|p.Pro227Pro|745/1131|681/897|227/298||,T|synonymous_variant|LOW|PGSC0003DMG400032141|PGSC0003DMG400032141|transcript|PGSC0003DMT400081864|protein_coding|1/1|c.681C>T|p.Pro227Pro|808/1193|681/897|227/298||
1	1591280	G	T	ANN=T|missense_variant|MODERATE|PGSC0003DMG400032141|PGSC0003DMG400032141|transcript|PGSC0003DMT400081863|protein_coding|2/2|c.703G>T|p.Ala235Ser|767/1131|703/897|235/298||,T|missense_variant|MODERATE|PGSC0003DMG400032141|PGSC0003DMG400032141|transcript|PGSC0003DMT400081864|protein_coding|1/1|c.703G>T|p.Ala235Ser|830/1193|703/897|235/298||
1	1606078	G	A	ANN=A|missense_variant|MODERATE|PGSC0003DMG400032187|PGSC0003DMG400032187|transcript|PGSC0003DMT400081985|protein_coding|9/9|c.1081C>T|p.Pro361Ser|1226/1594|1081/1218|361/405||
1	1606166	C	T	ANN=T|synonymous_variant|LOW|PGSC0003DMG400032187|PGSC0003DMG400032187|transcript|PGSC0003DMT400081985|protein_coding|9/9|c.993G>A|p.Gly331Gly|1138/1594|993/1218|331/405||
1	1606178	A	T	ANN=T|synonymous_variant|LOW|PGSC0003DMG400032187|PGSC0003DMG400032187|transcript|PGSC0003DMT400081985|protein_coding|9/9|c.981T>A|p.Ile327Ile|1126/1594|981/1218|327/405||
1	1606196	A	T	ANN=T|missense_variant&splice_region_variant|MODERATE|PGSC0003DMG400032187|PGSC0003DMG400032187|transcript|PGSC0003DMT400081985|protein_coding|9/9|c.963T>A|p.Ser321Arg|1108/1594|963/1218|321/405||
1	1606499	G	A	ANN=A|synonymous_variant|LOW|PGSC0003DMG400032187|PGSC0003DMG400032187|transcript|PGSC0003DMT400081985|protein_coding|8/9|c.936C>T|p.Ala312Ala|1081/1594|936/1218|312/405||
1	1606544	T	C	ANN=C|synonymous_variant|LOW|PGSC0003DMG400032187|PGSC0003DMG400032187|transcript|PGSC0003DMT400081985|protein_coding|8/9|c.891A>G|p.Ala297Ala|1036/1594|891/1218|297/405||
1	1606547	A	G	ANN=G|synonymous_variant|LOW|PGSC0003DMG400032187|PGSC0003DMG400032187|transcript|PGSC0003DMT400081985|protein_coding|8/9|c.888T>C|p.Pro296Pro|1033/1594|888/1218|296/405||
1	1606685	A	C	ANN=C|synonymous_variant|LOW|PGSC0003DMG400032187|PGSC0003DMG400032187|transcript|PGSC0003DMT400081985|protein_coding|8/9|c.750T>G|p.Arg250Arg|895/1594|750/1218|250/405||
1	1606708	G	C	ANN=C|missense_variant|MODERATE|PGSC0003DMG400032187|PGSC0003DMG400032187|transcript|PGSC0003DMT400081985|protein_coding|8/9|c.727C>G|p.Gln243Glu|872/1594|727/1218|243/405||
1	1606718	G	A	ANN=A|synonymous_variant|LOW|PGSC0003DMG400032187|PGSC0003DMG400032187|transcript|PGSC0003DMT400081985|protein_coding|8/9|c.717C>T|p.Asp239Asp|862/1594|717/1218|239/405||
1	1607133	T	G	ANN=G|missense_variant|MODERATE|PGSC0003DMG400032187|PGSC0003DMG400032187|transcript|PGSC0003DMT400081985|protein_coding|7/9|c.645A>C|p.Glu215Asp|790/1594|645/1218|215/405||
1	1607140	T	C	ANN=C|missense_variant|MODERATE|PGSC0003DMG400032187|PGSC0003DMG400032187|transcript|PGSC0003DMT400081985|protein_coding|7/9|c.638A>G|p.Lys213Arg|783/1594|638/1218|213/405||
1	1607157	C	T	ANN=T|synonymous_variant|LOW|PGSC0003DMG400032187|PGSC0003DMG400032187|transcript|PGSC0003DMT400081985|protein_coding|7/9|c.621G>A|p.Leu207Leu|766/1594|621/1218|207/405||
1	1607289	T	A	ANN=A|missense_variant|MODERATE|PGSC0003DMG400032187|PGSC0003DMG400032187|transcript|PGSC0003DMT400081985|protein_coding|6/9|c.586A>T|p.Thr196Ser|731/1594|586/1218|196/405||
1	1607986	T	A	ANN=A|synonymous_variant|LOW|PGSC0003DMG400032187|PGSC0003DMG400032187|transcript|PGSC0003DMT400081985|protein_coding|5/9|c.501A>T|p.Ala167Ala|646/1594|501/1218|167/405||
1	1607995	C	A	ANN=A|synonymous_variant|LOW|PGSC0003DMG400032187|PGSC0003DMG400032187|transcript|PGSC0003DMT400081985|protein_coding|5/9|c.492G>T|p.Ser164Ser|637/1594|492/1218|164/405||
1	1608036	G	A	ANN=A|synonymous_variant|LOW|PGSC0003DMG400032187|PGSC0003DMG400032187|transcript|PGSC0003DMT400081985|protein_coding|5/9|c.451C>T|p.Leu151Leu|596/1594|451/1218|151/405||
1	1608439	G	A	ANN=A|missense_variant|MODERATE|PGSC0003DMG400032187|PGSC0003DMG400032187|transcript|PGSC0003DMT400081985|protein_coding|3/9|c.287C>T|p.Ala96Val|432/1594|287/1218|96/405||
1	1615340	T	A	ANN=A|5_prime_UTR_variant|MODIFIER|PGSC0003DMG400032142|PGSC0003DMG400032142|transcript|PGSC0003DMT400081865|protein_coding|1/14|c.-56T>A|||||56|,A|upstream_gene_variant|MODIFIER|PGSC0003DMG400032187|PGSC0003DMG400032187|transcript|PGSC0003DMT400081985|protein_coding||c.-3677A>T|||||3532|
1	1615342	T	G	ANN=G|5_prime_UTR_variant|MODIFIER|PGSC0003DMG400032142|PGSC0003DMG400032142|transcript|PGSC0003DMT400081865|protein_coding|1/14|c.-54T>G|||||54|,G|upstream_gene_variant|MODIFIER|PGSC0003DMG400032187|PGSC0003DMG400032187|transcript|PGSC0003DMT400081985|protein_coding||c.-3679A>C|||||3534|
1	1615439	T	C	ANN=C|missense_variant|MODERATE|PGSC0003DMG400032142|PGSC0003DMG400032142|transcript|PGSC0003DMT400081865|protein_coding|1/14|c.44T>C|p.Leu15Pro|335/2245|44/1845|15/614||,C|upstream_gene_variant|MODIFIER|PGSC0003DMG400032187|PGSC0003DMG400032187|transcript|PGSC0003DMT400081985|protein_coding||c.-3776A>G|||||3631|
1	1615441	C	G	ANN=G|missense_variant|MODERATE|PGSC0003DMG400032142|PGSC0003DMG400032142|transcript|PGSC0003DMT400081865|protein_coding|1/14|c.46C>G|p.Pro16Ala|337/2245|46/1845|16/614||,G|upstream_gene_variant|MODIFIER|PGSC0003DMG400032187|PGSC0003DMG400032187|transcript|PGSC0003DMT400081985|protein_coding||c.-3778G>C|||||3633|
1	1615480	G	A	ANN=A|missense_variant|MODERATE|PGSC0003DMG400032142|PGSC0003DMG400032142|transcript|PGSC0003DMT400081865|protein_coding|1/14|c.85G>A|p.Gly29Ser|376/2245|85/1845|29/614||,A|upstream_gene_variant|MODIFIER|PGSC0003DMG400032187|PGSC0003DMG400032187|transcript|PGSC0003DMT400081985|protein_coding||c.-3817C>T|||||3672|
1	1615566	T	C	ANN=C|synonymous_variant|LOW|PGSC0003DMG400032142|PGSC0003DMG400032142|transcript|PGSC0003DMT400081865|protein_coding|1/14|c.171T>C|p.Leu57Leu|462/2245|171/1845|57/614||,C|upstream_gene_variant|MODIFIER|PGSC0003DMG400032187|PGSC0003DMG400032187|transcript|PGSC0003DMT400081985|protein_coding||c.-3903A>G|||||3758|
1	1615590	A	G	ANN=G|synonymous_variant|LOW|PGSC0003DMG400032142|PGSC0003DMG400032142|transcript|PGSC0003DMT400081865|protein_coding|1/14|c.195A>G|p.Glu65Glu|486/2245|195/1845|65/614||,G|upstream_gene_variant|MODIFIER|PGSC0003DMG400032187|PGSC0003DMG400032187|transcript|PGSC0003DMT400081985|protein_coding||c.-3927T>C|||||3782|
1	1615596	G	A	ANN=A|synonymous_variant|LOW|PGSC0003DMG400032142|PGSC0003DMG400032142|transcript|PGSC0003DMT400081865|protein_coding|1/14|c.201G>A|p.Ala67Ala|492/2245|201/1845|67/614||,A|upstream_gene_variant|MODIFIER|PGSC0003DMG400032187|PGSC0003DMG400032187|transcript|PGSC0003DMT400081985|protein_coding||c.-3933C>T|||||3788|
1	1617317	A	G	ANN=G|synonymous_variant|LOW|PGSC0003DMG400032142|PGSC0003DMG400032142|transcript|PGSC0003DMT400081865|protein_coding|2/14|c.414A>G|p.Gly138Gly|705/2245|414/1845|138/614||
1	1617577	C	T	ANN=T|synonymous_variant|LOW|PGSC0003DMG400032142|PGSC0003DMG400032142|transcript|PGSC0003DMT400081865|protein_coding|3/14|c.507C>T|p.Asn169Asn|798/2245|507/1845|169/614||
1	1617586	T	C	ANN=C|synonymous_variant|LOW|PGSC0003DMG400032142|PGSC0003DMG400032142|transcript|PGSC0003DMT400081865|protein_coding|3/14|c.516T>C|p.Gly172Gly|807/2245|516/1845|172/614||
1	1619694	T	C	ANN=C|synonymous_variant|LOW|PGSC0003DMG400032142|PGSC0003DMG400032142|transcript|PGSC0003DMT400081865|protein_coding|9/14|c.921T>C|p.Thr307Thr|1212/2245|921/1845|307/614||,C|upstream_gene_variant|MODIFIER|Plant_U3|EPlSTUG00000000763|transcript|EPlSTUT00000000763|snoRNA||n.-3376T>C|||||3376|
1	1620056	A	G	ANN=G|synonymous_variant|LOW|PGSC0003DMG400032142|PGSC0003DMG400032142|transcript|PGSC0003DMT400081865|protein_coding|10/14|c.1173A>G|p.Glu391Glu|1464/2245|1173/1845|391/614||,G|upstream_gene_variant|MODIFIER|Plant_U3|EPlSTUG00000000763|transcript|EPlSTUT00000000763|snoRNA||n.-3014A>G|||||3014|
1	1620080	T	C	ANN=C|synonymous_variant|LOW|PGSC0003DMG400032142|PGSC0003DMG400032142|transcript|PGSC0003DMT400081865|protein_coding|10/14|c.1197T>C|p.Ser399Ser|1488/2245|1197/1845|399/614||,C|upstream_gene_variant|MODIFIER|Plant_U3|EPlSTUG00000000763|transcript|EPlSTUT00000000763|snoRNA||n.-2990T>C|||||2990|
1	1620264	T	A	ANN=A|missense_variant|MODERATE|PGSC0003DMG400032142|PGSC0003DMG400032142|transcript|PGSC0003DMT400081865|protein_coding|11/14|c.1297T>A|p.Ser433Thr|1588/2245|1297/1845|433/614||,A|upstream_gene_variant|MODIFIER|Plant_U3|EPlSTUG00000000763|transcript|EPlSTUT00000000763|snoRNA||n.-2806T>A|||||2806|
1	1620347	C	T	ANN=T|synonymous_variant|LOW|PGSC0003DMG400032142|PGSC0003DMG400032142|transcript|PGSC0003DMT400081865|protein_coding|11/14|c.1380C>T|p.Ala460Ala|1671/2245|1380/1845|460/614||,T|upstream_gene_variant|MODIFIER|Plant_U3|EPlSTUG00000000763|transcript|EPlSTUT00000000763|snoRNA||n.-2723C>T|||||2723|
1	1621200	C	T	ANN=T|synonymous_variant|LOW|PGSC0003DMG400032142|PGSC0003DMG400032142|transcript|PGSC0003DMT400081865|protein_coding|12/14|c.1518C>T|p.Asp506Asp|1809/2245|1518/1845|506/614||,T|upstream_gene_variant|MODIFIER|Plant_U3|EPlSTUG00000000763|transcript|EPlSTUT00000000763|snoRNA||n.-1870C>T|||||1870|
1	1622587	G	A	ANN=A|synonymous_variant|LOW|PGSC0003DMG400032142|PGSC0003DMG400032142|transcript|PGSC0003DMT400081865|protein_coding|14/14|c.1686G>A|p.Gln562Gln|1977/2245|1686/1845|562/614||,A|upstream_gene_variant|MODIFIER|Plant_U3|EPlSTUG00000000763|transcript|EPlSTUT00000000763|snoRNA||n.-483G>A|||||483|
1	1622608	A	G	ANN=G|synonymous_variant|LOW|PGSC0003DMG400032142|PGSC0003DMG400032142|transcript|PGSC0003DMT400081865|protein_coding|14/14|c.1707A>G|p.Ser569Ser|1998/2245|1707/1845|569/614||,G|upstream_gene_variant|MODIFIER|Plant_U3|EPlSTUG00000000763|transcript|EPlSTUT00000000763|snoRNA||n.-462A>G|||||462|
1	1622695	T	G	ANN=G|synonymous_variant|LOW|PGSC0003DMG400032142|PGSC0003DMG400032142|transcript|PGSC0003DMT400081865|protein_coding|14/14|c.1794T>G|p.Val598Val|2085/2245|1794/1845|598/614||,G|upstream_gene_variant|MODIFIER|Plant_U3|EPlSTUG00000000763|transcript|EPlSTUT00000000763|snoRNA||n.-375T>G|||||375|
1	1624203	T	C	ANN=C|upstream_gene_variant|MODIFIER|EDA3|PGSC0003DMG401032143|transcript|PGSC0003DMT400081870|protein_coding||c.-3734T>C|||||3665|,C|upstream_gene_variant|MODIFIER|EDA3|PGSC0003DMG401032143|transcript|PGSC0003DMT400081872|protein_coding||c.-7268T>C|||||4389|,C|downstream_gene_variant|MODIFIER|PGSC0003DMG400032142|PGSC0003DMG400032142|transcript|PGSC0003DMT400081865|protein_coding||c.*1457T>C||||…
1	1624382	T	A	ANN=A|upstream_gene_variant|MODIFIER|EDA3|PGSC0003DMG401032143|transcript|PGSC0003DMT400081870|protein_coding||c.-3555T>A|||||3486|,A|upstream_gene_variant|MODIFIER|EDA3|PGSC0003DMG401032143|transcript|PGSC0003DMT400081872|protein_coding||c.-7089T>A|||||4210|,A|downstream_gene_variant|MODIFIER|PGSC0003DMG400032142|PGSC0003DMG400032142|transcript|PGSC0003DMT400081865|protein_coding||c.*1636T>A||||…
1	1625398	T	A	ANN=A|upstream_gene_variant|MODIFIER|EDA3|PGSC0003DMG401032143|transcript|PGSC0003DMT400081870|protein_coding||c.-2539T>A|||||2470|,A|upstream_gene_variant|MODIFIER|EDA3|PGSC0003DMG401032143|transcript|PGSC0003DMT400081872|protein_coding||c.-6073T>A|||||3194|,A|downstream_gene_variant|MODIFIER|PGSC0003DMG400032142|PGSC0003DMG400032142|transcript|PGSC0003DMT400081865|protein_coding||c.*2652T>A||||…
1	1625400	A	G	ANN=G|upstream_gene_variant|MODIFIER|EDA3|PGSC0003DMG401032143|transcript|PGSC0003DMT400081870|protein_coding||c.-2537A>G|||||2468|,G|upstream_gene_variant|MODIFIER|EDA3|PGSC0003DMG401032143|transcript|PGSC0003DMT400081872|protein_coding||c.-6071A>G|||||3192|,G|downstream_gene_variant|MODIFIER|PGSC0003DMG400032142|PGSC0003DMG400032142|transcript|PGSC0003DMT400081865|protein_coding||c.*2654A>G||||…
1	1625433	T	C	ANN=C|upstream_gene_variant|MODIFIER|EDA3|PGSC0003DMG401032143|transcript|PGSC0003DMT400081870|protein_coding||c.-2504T>C|||||2435|,C|upstream_gene_variant|MODIFIER|EDA3|PGSC0003DMG401032143|transcript|PGSC0003DMT400081872|protein_coding||c.-6038T>C|||||3159|,C|downstream_gene_variant|MODIFIER|PGSC0003DMG400032142|PGSC0003DMG400032142|transcript|PGSC0003DMT400081865|protein_coding||c.*2687T>C||||…
1	1625435	T	G	ANN=G|upstream_gene_variant|MODIFIER|EDA3|PGSC0003DMG401032143|transcript|PGSC0003DMT400081870|protein_coding||c.-2502T>G|||||2433|,G|upstream_gene_variant|MODIFIER|EDA3|PGSC0003DMG401032143|transcript|PGSC0003DMT400081872|protein_coding||c.-6036T>G|||||3157|,G|downstream_gene_variant|MODIFIER|PGSC0003DMG400032142|PGSC0003DMG400032142|transcript|PGSC0003DMT400081865|protein_coding||c.*2689T>G||||…
1	1625476	A	C	ANN=C|upstream_gene_variant|MODIFIER|EDA3|PGSC0003DMG401032143|transcript|PGSC0003DMT400081870|protein_coding||c.-2461A>C|||||2392|,C|upstream_gene_variant|MODIFIER|EDA3|PGSC0003DMG401032143|transcript|PGSC0003DMT400081872|protein_coding||c.-5995A>C|||||3116|,C|downstream_gene_variant|MODIFIER|PGSC0003DMG400032142|PGSC0003DMG400032142|transcript|PGSC0003DMT400081865|protein_coding||c.*2730A>C||||…
1	1625483	T	G	ANN=G|upstream_gene_variant|MODIFIER|EDA3|PGSC0003DMG401032143|transcript|PGSC0003DMT400081870|protein_coding||c.-2454T>G|||||2385|,G|upstream_gene_variant|MODIFIER|EDA3|PGSC0003DMG401032143|transcript|PGSC0003DMT400081872|protein_coding||c.-5988T>G|||||3109|,G|downstream_gene_variant|MODIFIER|PGSC0003DMG400032142|PGSC0003DMG400032142|transcript|PGSC0003DMT400081865|protein_coding||c.*2737T>G||||…
1	1625556	C	T	ANN=T|upstream_gene_variant|MODIFIER|EDA3|PGSC0003DMG401032143|transcript|PGSC0003DMT400081870|protein_coding||c.-2381C>T|||||2312|,T|upstream_gene_variant|MODIFIER|EDA3|PGSC0003DMG401032143|transcript|PGSC0003DMT400081872|protein_coding||c.-5915C>T|||||3036|,T|downstream_gene_variant|MODIFIER|PGSC0003DMG400032142|PGSC0003DMG400032142|transcript|PGSC0003DMT400081865|protein_coding||c.*2810C>T||||…
1	1625573	T	A	ANN=A|upstream_gene_variant|MODIFIER|EDA3|PGSC0003DMG401032143|transcript|PGSC0003DMT400081870|protein_coding||c.-2364T>A|||||2295|,A|upstream_gene_variant|MODIFIER|EDA3|PGSC0003DMG401032143|transcript|PGSC0003DMT400081872|protein_coding||c.-5898T>A|||||3019|,A|downstream_gene_variant|MODIFIER|PGSC0003DMG400032142|PGSC0003DMG400032142|transcript|PGSC0003DMT400081865|protein_coding||c.*2827T>A||||…
1	1629239	A	G	ANN=G|missense_variant|MODERATE|EDA3|PGSC0003DMG401032143|transcript|PGSC0003DMT400081870|protein_coding|2/6|c.116A>G|p.Asn39Ser|185/1071|116/576|39/191||,G|5_prime_UTR_variant|MODIFIER|EDA3|PGSC0003DMG401032143|transcript|PGSC0003DMT400081872|protein_coding|2/6|c.-242A>G|||||2232|,G|downstream_gene_variant|MODIFIER|PGSC0003DMG402032143|PGSC0003DMG402032143|transcript|PGSC0003DMT400081875|protein…
1	1629262	T	G	ANN=G|missense_variant|MODERATE|EDA3|PGSC0003DMG401032143|transcript|PGSC0003DMT400081870|protein_coding|2/6|c.139T>G|p.Cys47Gly|208/1071|139/576|47/191||,G|5_prime_UTR_variant|MODIFIER|EDA3|PGSC0003DMG401032143|transcript|PGSC0003DMT400081872|protein_coding|2/6|c.-219T>G|||||2209|,G|downstream_gene_variant|MODIFIER|PGSC0003DMG402032143|PGSC0003DMG402032143|transcript|PGSC0003DMT400081875|protein…
1	1629298	G	A	ANN=A|missense_variant|MODERATE|EDA3|PGSC0003DMG401032143|transcript|PGSC0003DMT400081870|protein_coding|2/6|c.175G>A|p.Val59Ile|244/1071|175/576|59/191||,A|5_prime_UTR_variant|MODIFIER|EDA3|PGSC0003DMG401032143|transcript|PGSC0003DMT400081872|protein_coding|2/6|c.-183G>A|||||2173|,A|downstream_gene_variant|MODIFIER|PGSC0003DMG402032143|PGSC0003DMG402032143|transcript|PGSC0003DMT400081875|protein…
1	1630202	G	A	ANN=A|synonymous_variant|LOW|EDA3|PGSC0003DMG401032143|transcript|PGSC0003DMT400081870|protein_coding|3/6|c.198G>A|p.Thr66Thr|267/1071|198/576|66/191||,A|5_prime_UTR_variant|MODIFIER|EDA3|PGSC0003DMG401032143|transcript|PGSC0003DMT400081872|protein_coding|3/6|c.-160G>A|||||1269|,A|downstream_gene_variant|MODIFIER|PGSC0003DMG402032143|PGSC0003DMG402032143|transcript|PGSC0003DMT400081875|protein_co…
1	1630232	C	T	ANN=T|synonymous_variant|LOW|EDA3|PGSC0003DMG401032143|transcript|PGSC0003DMT400081870|protein_coding|3/6|c.228C>T|p.Cys76Cys|297/1071|228/576|76/191||,T|5_prime_UTR_variant|MODIFIER|EDA3|PGSC0003DMG401032143|transcript|PGSC0003DMT400081872|protein_coding|3/6|c.-130C>T|||||1239|,T|downstream_gene_variant|MODIFIER|PGSC0003DMG402032143|PGSC0003DMG402032143|transcript|PGSC0003DMT400081875|protein_co…
1	1630239	T	A	ANN=A|missense_variant|MODERATE|EDA3|PGSC0003DMG401032143|transcript|PGSC0003DMT400081870|protein_coding|3/6|c.235T>A|p.Ser79Thr|304/1071|235/576|79/191||,A|5_prime_UTR_variant|MODIFIER|EDA3|PGSC0003DMG401032143|transcript|PGSC0003DMT400081872|protein_coding|3/6|c.-123T>A|||||1232|,A|downstream_gene_variant|MODIFIER|PGSC0003DMG402032143|PGSC0003DMG402032143|transcript|PGSC0003DMT400081875|protein…
1	1630240	C	T	ANN=T|missense_variant|MODERATE|EDA3|PGSC0003DMG401032143|transcript|PGSC0003DMT400081870|protein_coding|3/6|c.236C>T|p.Ser79Leu|305/1071|236/576|79/191||,T|5_prime_UTR_premature_start_codon_gain_variant|LOW|EDA3|PGSC0003DMG401032143|transcript|PGSC0003DMT400081872|protein_coding|3/6|c.-122C>T||||||,T|5_prime_UTR_variant|MODIFIER|EDA3|PGSC0003DMG401032143|transcript|PGSC0003DMT400081872|protein_c…
1	1630241	G	A	ANN=A|synonymous_variant|LOW|EDA3|PGSC0003DMG401032143|transcript|PGSC0003DMT400081870|protein_coding|3/6|c.237G>A|p.Ser79Ser|306/1071|237/576|79/191||,A|5_prime_UTR_variant|MODIFIER|EDA3|PGSC0003DMG401032143|transcript|PGSC0003DMT400081872|protein_coding|3/6|c.-121G>A|||||1230|,A|downstream_gene_variant|MODIFIER|PGSC0003DMG402032143|PGSC0003DMG402032143|transcript|PGSC0003DMT400081875|protein_co…
1	1630274	G	T	ANN=T|synonymous_variant|LOW|EDA3|PGSC0003DMG401032143|transcript|PGSC0003DMT400081870|protein_coding|3/6|c.270G>T|p.Pro90Pro|339/1071|270/576|90/191||,T|5_prime_UTR_variant|MODIFIER|EDA3|PGSC0003DMG401032143|transcript|PGSC0003DMT400081872|protein_coding|3/6|c.-88G>T|||||1197|,T|downstream_gene_variant|MODIFIER|PGSC0003DMG402032143|PGSC0003DMG402032143|transcript|PGSC0003DMT400081875|protein_cod…
1	1630301	A	G	ANN=G|synonymous_variant|LOW|EDA3|PGSC0003DMG401032143|transcript|PGSC0003DMT400081870|protein_coding|3/6|c.297A>G|p.Leu99Leu|366/1071|297/576|99/191||,G|5_prime_UTR_premature_start_codon_gain_variant|LOW|EDA3|PGSC0003DMG401032143|transcript|PGSC0003DMT400081872|protein_coding|3/6|c.-61A>G||||||,G|5_prime_UTR_variant|MODIFIER|EDA3|PGSC0003DMG401032143|transcript|PGSC0003DMT400081872|protein_codin…
1	1630315	G	C	ANN=C|missense_variant|MODERATE|EDA3|PGSC0003DMG401032143|transcript|PGSC0003DMT400081870|protein_coding|3/6|c.311G>C|p.Ser104Thr|380/1071|311/576|104/191||,C|5_prime_UTR_variant|MODIFIER|EDA3|PGSC0003DMG401032143|transcript|PGSC0003DMT400081872|protein_coding|3/6|c.-47G>C|||||1156|,C|downstream_gene_variant|MODIFIER|PGSC0003DMG402032143|PGSC0003DMG402032143|transcript|PGSC0003DMT400081875|protei…
1	1630316	T	C	ANN=C|synonymous_variant|LOW|EDA3|PGSC0003DMG401032143|transcript|PGSC0003DMT400081870|protein_coding|3/6|c.312T>C|p.Ser104Ser|381/1071|312/576|104/191||,C|5_prime_UTR_variant|MODIFIER|EDA3|PGSC0003DMG401032143|transcript|PGSC0003DMT400081872|protein_coding|3/6|c.-46T>C|||||1155|,C|downstream_gene_variant|MODIFIER|PGSC0003DMG402032143|PGSC0003DMG402032143|transcript|PGSC0003DMT400081875|protein_c…
1	1630331	C	T	ANN=T|synonymous_variant|LOW|EDA3|PGSC0003DMG401032143|transcript|PGSC0003DMT400081870|protein_coding|3/6|c.327C>T|p.Asn109Asn|396/1071|327/576|109/191||,T|5_prime_UTR_premature_start_codon_gain_variant|LOW|EDA3|PGSC0003DMG401032143|transcript|PGSC0003DMT400081872|protein_coding|3/6|c.-31C>T||||||,T|5_prime_UTR_variant|MODIFIER|EDA3|PGSC0003DMG401032143|transcript|PGSC0003DMT400081872|protein_cod…
1	1631525	G	A	ANN=A|missense_variant|MODERATE|EDA3|PGSC0003DMG401032143|transcript|PGSC0003DMT400081870|protein_coding|4/6|c.412G>A|p.Val138Ile|481/1071|412/576|138/191||,A|missense_variant|MODERATE|EDA3|PGSC0003DMG401032143|transcript|PGSC0003DMT400081872|protein_coding|4/6|c.55G>A|p.Val19Ile|449/1039|55/219|19/72||,A|downstream_gene_variant|MODIFIER|PGSC0003DMG402032143|PGSC0003DMG402032143|transcript|PGSC00…
1	1632218	T	G	ANN=G|missense_variant|MODERATE|EDA3|PGSC0003DMG401032143|transcript|PGSC0003DMT400081870|protein_coding|5/6|c.487T>G|p.Leu163Val|556/1071|487/576|163/191||,G|missense_variant|MODERATE|EDA3|PGSC0003DMG401032143|transcript|PGSC0003DMT400081872|protein_coding|5/6|c.130T>G|p.Leu44Val|524/1039|130/219|44/72||,G|3_prime_UTR_variant|MODIFIER|PGSC0003DMG402032143|PGSC0003DMG402032143|transcript|PGSC0003…
1	1632474	A	T	ANN=T|3_prime_UTR_variant|MODIFIER|EDA3|PGSC0003DMG401032143|transcript|PGSC0003DMT400081870|protein_coding|6/6|c.*7A>T|||||167|,T|3_prime_UTR_variant|MODIFIER|PGSC0003DMG402032143|PGSC0003DMG402032143|transcript|PGSC0003DMT400081875|protein_coding|1/1|c.*9T>A|||||9|,T|3_prime_UTR_variant|MODIFIER|EDA3|PGSC0003DMG401032143|transcript|PGSC0003DMT400081872|protein_coding|6/6|c.*7A>T|||||167|
1	1632585	T	C	ANN=C|synonymous_variant|LOW|PGSC0003DMG402032143|PGSC0003DMG402032143|transcript|PGSC0003DMT400081875|protein_coding|1/1|c.162A>G|p.Leu54Leu|309/761|162/264|54/87||,C|3_prime_UTR_variant|MODIFIER|EDA3|PGSC0003DMG401032143|transcript|PGSC0003DMT400081870|protein_coding|6/6|c.*118T>C|||||278|,C|3_prime_UTR_variant|MODIFIER|EDA3|PGSC0003DMG401032143|transcript|PGSC0003DMT400081872|protein_coding|6/…
1	1632608	T	C	ANN=C|missense_variant|MODERATE|PGSC0003DMG402032143|PGSC0003DMG402032143|transcript|PGSC0003DMT400081875|protein_coding|1/1|c.139A>G|p.Ile47Val|286/761|139/264|47/87||,C|3_prime_UTR_variant|MODIFIER|EDA3|PGSC0003DMG401032143|transcript|PGSC0003DMT400081870|protein_coding|6/6|c.*141T>C|||||301|,C|3_prime_UTR_variant|MODIFIER|EDA3|PGSC0003DMG401032143|transcript|PGSC0003DMT400081872|protein_coding…
1	1632612	G	A	ANN=A|synonymous_variant|LOW|PGSC0003DMG402032143|PGSC0003DMG402032143|transcript|PGSC0003DMT400081875|protein_coding|1/1|c.135C>T|p.Pro45Pro|282/761|135/264|45/87||,A|3_prime_UTR_variant|MODIFIER|EDA3|PGSC0003DMG401032143|transcript|PGSC0003DMT400081870|protein_coding|6/6|c.*145G>A|||||305|,A|3_prime_UTR_variant|MODIFIER|EDA3|PGSC0003DMG401032143|transcript|PGSC0003DMT400081872|protein_coding|6/…
1	1632615	G	C	ANN=C|stop_gained|HIGH|PGSC0003DMG402032143|PGSC0003DMG402032143|transcript|PGSC0003DMT400081875|protein_coding|1/1|c.132C>G|p.Tyr44*|279/761|132/264|44/87||,C|3_prime_UTR_variant|MODIFIER|EDA3|PGSC0003DMG401032143|transcript|PGSC0003DMT400081870|protein_coding|6/6|c.*148G>C|||||308|,C|3_prime_UTR_variant|MODIFIER|EDA3|PGSC0003DMG401032143|transcript|PGSC0003DMT400081872|protein_coding|6/6|c.*148…
1	1632620	A	T	ANN=T|missense_variant|MODERATE|PGSC0003DMG402032143|PGSC0003DMG402032143|transcript|PGSC0003DMT400081875|protein_coding|1/1|c.127T>A|p.Tyr43Asn|274/761|127/264|43/87||,T|3_prime_UTR_variant|MODIFIER|EDA3|PGSC0003DMG401032143|transcript|PGSC0003DMT400081870|protein_coding|6/6|c.*153A>T|||||313|,T|3_prime_UTR_variant|MODIFIER|EDA3|PGSC0003DMG401032143|transcript|PGSC0003DMT400081872|protein_coding…
1	1632626	C	T	ANN=T|missense_variant|MODERATE|PGSC0003DMG402032143|PGSC0003DMG402032143|transcript|PGSC0003DMT400081875|protein_coding|1/1|c.121G>A|p.Glu41Lys|268/761|121/264|41/87||,T|3_prime_UTR_variant|MODIFIER|EDA3|PGSC0003DMG401032143|transcript|PGSC0003DMT400081870|protein_coding|6/6|c.*159C>T|||||319|,T|3_prime_UTR_variant|MODIFIER|EDA3|PGSC0003DMG401032143|transcript|PGSC0003DMT400081872|protein_coding…
1	1632629	C	G	ANN=G|missense_variant|MODERATE|PGSC0003DMG402032143|PGSC0003DMG402032143|transcript|PGSC0003DMT400081875|protein_coding|1/1|c.118G>C|p.Gly40Arg|265/761|118/264|40/87||,G|3_prime_UTR_variant|MODIFIER|EDA3|PGSC0003DMG401032143|transcript|PGSC0003DMT400081870|protein_coding|6/6|c.*162C>G|||||322|,G|3_prime_UTR_variant|MODIFIER|EDA3|PGSC0003DMG401032143|transcript|PGSC0003DMT400081872|protein_coding…
1	1632636	C	A	ANN=A|missense_variant|MODERATE|PGSC0003DMG402032143|PGSC0003DMG402032143|transcript|PGSC0003DMT400081875|protein_coding|1/1|c.111G>T|p.Met37Ile|258/761|111/264|37/87||,A|3_prime_UTR_variant|MODIFIER|EDA3|PGSC0003DMG401032143|transcript|PGSC0003DMT400081870|protein_coding|6/6|c.*169C>A|||||329|,A|3_prime_UTR_variant|MODIFIER|EDA3|PGSC0003DMG401032143|transcript|PGSC0003DMT400081872|protein_coding…
1	1632640	G	A	ANN=A|missense_variant|MODERATE|PGSC0003DMG402032143|PGSC0003DMG402032143|transcript|PGSC0003DMT400081875|protein_coding|1/1|c.107C>T|p.Ala36Val|254/761|107/264|36/87||,A|3_prime_UTR_variant|MODIFIER|EDA3|PGSC0003DMG401032143|transcript|PGSC0003DMT400081870|protein_coding|6/6|c.*173G>A|||||333|,A|3_prime_UTR_variant|MODIFIER|EDA3|PGSC0003DMG401032143|transcript|PGSC0003DMT400081872|protein_coding…
1	1632696	T	G	ANN=G|synonymous_variant|LOW|PGSC0003DMG402032143|PGSC0003DMG402032143|transcript|PGSC0003DMT400081875|protein_coding|1/1|c.51A>C|p.Leu17Leu|198/761|51/264|17/87||,G|3_prime_UTR_variant|MODIFIER|EDA3|PGSC0003DMG401032143|transcript|PGSC0003DMT400081870|protein_coding|6/6|c.*229T>G|||||389|,G|3_prime_UTR_variant|MODIFIER|EDA3|PGSC0003DMG401032143|transcript|PGSC0003DMT400081872|protein_coding|6/6|…
1	1632702	T	A	ANN=A|synonymous_variant|LOW|PGSC0003DMG402032143|PGSC0003DMG402032143|transcript|PGSC0003DMT400081875|protein_coding|1/1|c.45A>T|p.Ala15Ala|192/761|45/264|15/87||,A|3_prime_UTR_variant|MODIFIER|EDA3|PGSC0003DMG401032143|transcript|PGSC0003DMT400081870|protein_coding|6/6|c.*235T>A|||||395|,A|3_prime_UTR_variant|MODIFIER|EDA3|PGSC0003DMG401032143|transcript|PGSC0003DMT400081872|protein_coding|6/6|…
1	1632716	A	T	ANN=T|missense_variant|MODERATE|PGSC0003DMG402032143|PGSC0003DMG402032143|transcript|PGSC0003DMT400081875|protein_coding|1/1|c.31T>A|p.Ser11Thr|178/761|31/264|11/87||,T|3_prime_UTR_variant|MODIFIER|EDA3|PGSC0003DMG401032143|transcript|PGSC0003DMT400081870|protein_coding|6/6|c.*249A>T|||||409|,T|3_prime_UTR_variant|MODIFIER|EDA3|PGSC0003DMG401032143|transcript|PGSC0003DMT400081872|protein_coding|6…
1	1632724	G	A	ANN=A|missense_variant|MODERATE|PGSC0003DMG402032143|PGSC0003DMG402032143|transcript|PGSC0003DMT400081875|protein_coding|1/1|c.23C>T|p.Ser8Leu|170/761|23/264|8/87||,A|3_prime_UTR_variant|MODIFIER|EDA3|PGSC0003DMG401032143|transcript|PGSC0003DMT400081870|protein_coding|6/6|c.*257G>A|||||417|,A|3_prime_UTR_variant|MODIFIER|EDA3|PGSC0003DMG401032143|transcript|PGSC0003DMT400081872|protein_coding|6/6…
1	1632733	A	G	ANN=G|missense_variant|MODERATE|PGSC0003DMG402032143|PGSC0003DMG402032143|transcript|PGSC0003DMT400081875|protein_coding|1/1|c.14T>C|p.Met5Thr|161/761|14/264|5/87||,G|3_prime_UTR_variant|MODIFIER|EDA3|PGSC0003DMG401032143|transcript|PGSC0003DMT400081870|protein_coding|6/6|c.*266A>G|||||426|,G|3_prime_UTR_variant|MODIFIER|EDA3|PGSC0003DMG401032143|transcript|PGSC0003DMT400081872|protein_coding|6/6…
1	1642395	A	G	ANN=G|3_prime_UTR_variant|MODIFIER|PGSC0003DMG400032189|PGSC0003DMG400032189|transcript|PGSC0003DMT400081988|protein_coding|7/7|c.*88T>C|||||88|,G|3_prime_UTR_variant|MODIFIER|PGSC0003DMG400032189|PGSC0003DMG400032189|transcript|PGSC0003DMT400081987|protein_coding|1/1|c.*326T>C|||||326|
1	1642407	T	A	ANN=A|3_prime_UTR_variant|MODIFIER|PGSC0003DMG400032189|PGSC0003DMG400032189|transcript|PGSC0003DMT400081988|protein_coding|7/7|c.*76A>T|||||76|,A|3_prime_UTR_variant|MODIFIER|PGSC0003DMG400032189|PGSC0003DMG400032189|transcript|PGSC0003DMT400081987|protein_coding|1/1|c.*314A>T|||||314|
1	1642432	G	C	ANN=C|3_prime_UTR_variant|MODIFIER|PGSC0003DMG400032189|PGSC0003DMG400032189|transcript|PGSC0003DMT400081988|protein_coding|7/7|c.*51C>G|||||51|,C|3_prime_UTR_variant|MODIFIER|PGSC0003DMG400032189|PGSC0003DMG400032189|transcript|PGSC0003DMT400081987|protein_coding|1/1|c.*289C>G|||||289|
1	1642455	A	G	ANN=G|3_prime_UTR_variant|MODIFIER|PGSC0003DMG400032189|PGSC0003DMG400032189|transcript|PGSC0003DMT400081988|protein_coding|7/7|c.*28T>C|||||28|,G|3_prime_UTR_variant|MODIFIER|PGSC0003DMG400032189|PGSC0003DMG400032189|transcript|PGSC0003DMT400081987|protein_coding|1/1|c.*266T>C|||||266|
1	1642470	T	C	ANN=C|3_prime_UTR_variant|MODIFIER|PGSC0003DMG400032189|PGSC0003DMG400032189|transcript|PGSC0003DMT400081988|protein_coding|7/7|c.*13A>G|||||13|,C|3_prime_UTR_variant|MODIFIER|PGSC0003DMG400032189|PGSC0003DMG400032189|transcript|PGSC0003DMT400081987|protein_coding|1/1|c.*251A>G|||||251|
1	1642636	C	T	ANN=T|synonymous_variant|LOW|PGSC0003DMG400032189|PGSC0003DMG400032189|transcript|PGSC0003DMT400081988|protein_coding|7/7|c.1065G>A|p.Leu355Leu|1187/1675|1065/1218|355/405||,T|3_prime_UTR_variant|MODIFIER|PGSC0003DMG400032189|PGSC0003DMG400032189|transcript|PGSC0003DMT400081987|protein_coding|1/1|c.*85G>A|||||85|
1	1642645	C	T	ANN=T|synonymous_variant|LOW|PGSC0003DMG400032189|PGSC0003DMG400032189|transcript|PGSC0003DMT400081988|protein_coding|7/7|c.1056G>A|p.Pro352Pro|1178/1675|1056/1218|352/405||,T|3_prime_UTR_variant|MODIFIER|PGSC0003DMG400032189|PGSC0003DMG400032189|transcript|PGSC0003DMT400081987|protein_coding|1/1|c.*76G>A|||||76|
1	1642754	A	G	ANN=G|synonymous_variant|LOW|PGSC0003DMG400032189|PGSC0003DMG400032189|transcript|PGSC0003DMT400081988|protein_coding|6/7|c.1032T>C|p.Phe344Phe|1154/1675|1032/1218|344/405||,G|synonymous_variant|LOW|PGSC0003DMG400032189|PGSC0003DMG400032189|transcript|PGSC0003DMT400081987|protein_coding|1/1|c.162T>C|p.Phe54Phe|455/1076|162/195|54/64||
1	1642829	C	T	ANN=T|synonymous_variant|LOW|PGSC0003DMG400032189|PGSC0003DMG400032189|transcript|PGSC0003DMT400081988|protein_coding|6/7|c.957G>A|p.Thr319Thr|1079/1675|957/1218|319/405||,T|synonymous_variant|LOW|PGSC0003DMG400032189|PGSC0003DMG400032189|transcript|PGSC0003DMT400081987|protein_coding|1/1|c.87G>A|p.Thr29Thr|380/1076|87/195|29/64||
1	1642850	G	A	ANN=A|synonymous_variant|LOW|PGSC0003DMG400032189|PGSC0003DMG400032189|transcript|PGSC0003DMT400081988|protein_coding|6/7|c.936C>T|p.Pro312Pro|1058/1675|936/1218|312/405||,A|synonymous_variant|LOW|PGSC0003DMG400032189|PGSC0003DMG400032189|transcript|PGSC0003DMT400081987|protein_coding|1/1|c.66C>T|p.Pro22Pro|359/1076|66/195|22/64||
1	1642855	G	A	ANN=A|missense_variant|MODERATE|PGSC0003DMG400032189|PGSC0003DMG400032189|transcript|PGSC0003DMT400081988|protein_coding|6/7|c.931C>T|p.Pro311Ser|1053/1675|931/1218|311/405||,A|missense_variant|MODERATE|PGSC0003DMG400032189|PGSC0003DMG400032189|transcript|PGSC0003DMT400081987|protein_coding|1/1|c.61C>T|p.Pro21Ser|354/1076|61/195|21/64||
1	1643149	A	G	ANN=G|synonymous_variant|LOW|PGSC0003DMG400032189|PGSC0003DMG400032189|transcript|PGSC0003DMT400081988|protein_coding|5/7|c.816T>C|p.Asp272Asp|938/1675|816/1218|272/405||,G|5_prime_UTR_variant|MODIFIER|PGSC0003DMG400032189|PGSC0003DMG400032189|transcript|PGSC0003DMT400081987|protein_coding|1/1|c.-234T>C|||||234|
1	1643155	A	T	ANN=T|synonymous_variant|LOW|PGSC0003DMG400032189|PGSC0003DMG400032189|transcript|PGSC0003DMT400081988|protein_coding|5/7|c.810T>A|p.Leu270Leu|932/1675|810/1218|270/405||,T|5_prime_UTR_variant|MODIFIER|PGSC0003DMG400032189|PGSC0003DMG400032189|transcript|PGSC0003DMT400081987|protein_coding|1/1|c.-240T>A|||||240|
1	1643346	G	A	ANN=A|synonymous_variant|LOW|PGSC0003DMG400032189|PGSC0003DMG400032189|transcript|PGSC0003DMT400081988|protein_coding|4/7|c.702C>T|p.Ala234Ala|824/1675|702/1218|234/405||,A|upstream_gene_variant|MODIFIER|PGSC0003DMG400032189|PGSC0003DMG400032189|transcript|PGSC0003DMT400081987|protein_coding||c.-431C>T|||||138|
1	1644304	T	C	ANN=C|missense_variant|MODERATE|PGSC0003DMG400032189|PGSC0003DMG400032189|transcript|PGSC0003DMT400081988|protein_coding|2/7|c.299A>G|p.Glu100Gly|421/1675|299/1218|100/405||,C|upstream_gene_variant|MODIFIER|PGSC0003DMG400032189|PGSC0003DMG400032189|transcript|PGSC0003DMT400081987|protein_coding||c.-1389A>G|||||1096|
1	1648359	C	T	ANN=T|synonymous_variant|LOW|PGSC0003DMG400032189|PGSC0003DMG400032189|transcript|PGSC0003DMT400081988|protein_coding|1/7|c.135G>A|p.Lys45Lys|257/1675|135/1218|45/405||,T|downstream_gene_variant|MODIFIER|PGSC0003DMG400032190|PGSC0003DMG400032190|transcript|PGSC0003DMT400081989|protein_coding||c.*3456G>A|||||3126|
1	1648386	G	A	ANN=A|synonymous_variant|LOW|PGSC0003DMG400032189|PGSC0003DMG400032189|transcript|PGSC0003DMT400081988|protein_coding|1/7|c.108C>T|p.Phe36Phe|230/1675|108/1218|36/405||,A|downstream_gene_variant|MODIFIER|PGSC0003DMG400032190|PGSC0003DMG400032190|transcript|PGSC0003DMT400081989|protein_coding||c.*3429C>T|||||3099|
1	1651673	T	G	ANN=G|3_prime_UTR_variant|MODIFIER|PGSC0003DMG400032190|PGSC0003DMG400032190|transcript|PGSC0003DMT400081989|protein_coding|4/4|c.*142A>C|||||142|,G|upstream_gene_variant|MODIFIER|PGSC0003DMG400032189|PGSC0003DMG400032189|transcript|PGSC0003DMT400081988|protein_coding||c.-3180A>C|||||3058|
1	1651750	G	C	ANN=C|3_prime_UTR_variant|MODIFIER|PGSC0003DMG400032190|PGSC0003DMG400032190|transcript|PGSC0003DMT400081989|protein_coding|4/4|c.*65C>G|||||65|,C|upstream_gene_variant|MODIFIER|PGSC0003DMG400032189|PGSC0003DMG400032189|transcript|PGSC0003DMT400081988|protein_coding||c.-3257C>G|||||3135|
1	1651773	A	G	ANN=G|3_prime_UTR_variant|MODIFIER|PGSC0003DMG400032190|PGSC0003DMG400032190|transcript|PGSC0003DMT400081989|protein_coding|4/4|c.*42T>C|||||42|,G|upstream_gene_variant|MODIFIER|PGSC0003DMG400032189|PGSC0003DMG400032189|transcript|PGSC0003DMT400081988|protein_coding||c.-3280T>C|||||3158|
1	1651790	C	A	ANN=A|3_prime_UTR_variant|MODIFIER|PGSC0003DMG400032190|PGSC0003DMG400032190|transcript|PGSC0003DMT400081989|protein_coding|4/4|c.*25G>T|||||25|,A|upstream_gene_variant|MODIFIER|PGSC0003DMG400032189|PGSC0003DMG400032189|transcript|PGSC0003DMT400081988|protein_coding||c.-3297G>T|||||3175|
1	1651791	A	C	ANN=C|3_prime_UTR_variant|MODIFIER|PGSC0003DMG400032190|PGSC0003DMG400032190|transcript|PGSC0003DMT400081989|protein_coding|4/4|c.*24T>G|||||24|,C|upstream_gene_variant|MODIFIER|PGSC0003DMG400032189|PGSC0003DMG400032189|transcript|PGSC0003DMT400081988|protein_coding||c.-3298T>G|||||3176|
1	1652620	G	T	ANN=T|synonymous_variant|LOW|PGSC0003DMG400032190|PGSC0003DMG400032190|transcript|PGSC0003DMT400081989|protein_coding|3/4|c.213C>A|p.Val71Val|297/741|213/327|71/108||,T|upstream_gene_variant|MODIFIER|PGSC0003DMG400032189|PGSC0003DMG400032189|transcript|PGSC0003DMT400081988|protein_coding||c.-4127C>A|||||4005|
1	1652635	G	A	ANN=A|synonymous_variant|LOW|PGSC0003DMG400032190|PGSC0003DMG400032190|transcript|PGSC0003DMT400081989|protein_coding|3/4|c.198C>T|p.Gly66Gly|282/741|198/327|66/108||,A|upstream_gene_variant|MODIFIER|PGSC0003DMG400032189|PGSC0003DMG400032189|transcript|PGSC0003DMT400081988|protein_coding||c.-4142C>T|||||4020|
1	1652672	T	C	ANN=C|missense_variant|MODERATE|PGSC0003DMG400032190|PGSC0003DMG400032190|transcript|PGSC0003DMT400081989|protein_coding|3/4|c.161A>G|p.Asn54Ser|245/741|161/327|54/108||,C|upstream_gene_variant|MODIFIER|PGSC0003DMG400032189|PGSC0003DMG400032189|transcript|PGSC0003DMT400081988|protein_coding||c.-4179A>G|||||4057|
1	1652675	C	T	ANN=T|missense_variant|MODERATE|PGSC0003DMG400032190|PGSC0003DMG400032190|transcript|PGSC0003DMT400081989|protein_coding|3/4|c.158G>A|p.Arg53Lys|242/741|158/327|53/108||,T|upstream_gene_variant|MODIFIER|PGSC0003DMG400032189|PGSC0003DMG400032189|transcript|PGSC0003DMT400081988|protein_coding||c.-4182G>A|||||4060|
1	1652704	A	G	ANN=G|synonymous_variant|LOW|PGSC0003DMG400032190|PGSC0003DMG400032190|transcript|PGSC0003DMT400081989|protein_coding|3/4|c.129T>C|p.Pro43Pro|213/741|129/327|43/108||,G|upstream_gene_variant|MODIFIER|PGSC0003DMG400032189|PGSC0003DMG400032189|transcript|PGSC0003DMT400081988|protein_coding||c.-4211T>C|||||4089|
1	1653031	G	T	ANN=T|missense_variant|MODERATE|PGSC0003DMG400032190|PGSC0003DMG400032190|transcript|PGSC0003DMT400081989|protein_coding|2/4|c.40C>A|p.Leu14Ile|124/741|40/327|14/108||,T|upstream_gene_variant|MODIFIER|PGSC0003DMG400032189|PGSC0003DMG400032189|transcript|PGSC0003DMT400081988|protein_coding||c.-4538C>A|||||4416|
1	1653918	C	T	ANN=T|5_prime_UTR_variant|MODIFIER|PGSC0003DMG400032190|PGSC0003DMG400032190|transcript|PGSC0003DMT400081989|protein_coding|1/4|c.-33G>A|||||848|
1	1653940	T	G	ANN=G|5_prime_UTR_variant|MODIFIER|PGSC0003DMG400032190|PGSC0003DMG400032190|transcript|PGSC0003DMT400081989|protein_coding|1/4|c.-55A>C|||||870|
1	1667191	G	A	ANN=A|synonymous_variant|LOW|PGSC0003DMG400032192|PGSC0003DMG400032192|transcript|PGSC0003DMT400081991|protein_coding|1/1|c.813C>T|p.Asn271Asn|856/1229|813/876|271/291||,A|synonymous_variant|LOW|PGSC0003DMG400032192|PGSC0003DMG400032192|transcript|PGSC0003DMT400081992|protein_coding|2/2|c.813C>T|p.Asn271Asn|881/1254|813/876|271/291||,A|upstream_gene_variant|MODIFIER|PGSC0003DMG400032191|PGSC0003D…
1	1667326	G	T	ANN=T|synonymous_variant|LOW|PGSC0003DMG400032192|PGSC0003DMG400032192|transcript|PGSC0003DMT400081991|protein_coding|1/1|c.678C>A|p.Ser226Ser|721/1229|678/876|226/291||,T|synonymous_variant|LOW|PGSC0003DMG400032192|PGSC0003DMG400032192|transcript|PGSC0003DMT400081992|protein_coding|2/2|c.678C>A|p.Ser226Ser|746/1254|678/876|226/291||,T|upstream_gene_variant|MODIFIER|PGSC0003DMG400032191|PGSC0003D…
1	1667443	G	A	ANN=A|synonymous_variant|LOW|PGSC0003DMG400032192|PGSC0003DMG400032192|transcript|PGSC0003DMT400081991|protein_coding|1/1|c.561C>T|p.Ser187Ser|604/1229|561/876|187/291||,A|synonymous_variant|LOW|PGSC0003DMG400032192|PGSC0003DMG400032192|transcript|PGSC0003DMT400081992|protein_coding|2/2|c.561C>T|p.Ser187Ser|629/1254|561/876|187/291||,A|upstream_gene_variant|MODIFIER|PGSC0003DMG400032191|PGSC0003D…
1	1667560	G	A	ANN=A|synonymous_variant|LOW|PGSC0003DMG400032192|PGSC0003DMG400032192|transcript|PGSC0003DMT400081991|protein_coding|1/1|c.444C>T|p.Ala148Ala|487/1229|444/876|148/291||,A|synonymous_variant|LOW|PGSC0003DMG400032192|PGSC0003DMG400032192|transcript|PGSC0003DMT400081992|protein_coding|2/2|c.444C>T|p.Ala148Ala|512/1254|444/876|148/291||,A|upstream_gene_variant|MODIFIER|PGSC0003DMG400032191|PGSC0003D…
1	1667614	G	T	ANN=T|synonymous_variant|LOW|PGSC0003DMG400032192|PGSC0003DMG400032192|transcript|PGSC0003DMT400081991|protein_coding|1/1|c.390C>A|p.Gly130Gly|433/1229|390/876|130/291||,T|synonymous_variant|LOW|PGSC0003DMG400032192|PGSC0003DMG400032192|transcript|PGSC0003DMT400081992|protein_coding|2/2|c.390C>A|p.Gly130Gly|458/1254|390/876|130/291||,T|upstream_gene_variant|MODIFIER|PGSC0003DMG400032191|PGSC0003D…
1	1667641	A	T	ANN=T|synonymous_variant|LOW|PGSC0003DMG400032192|PGSC0003DMG400032192|transcript|PGSC0003DMT400081991|protein_coding|1/1|c.363T>A|p.Ser121Ser|406/1229|363/876|121/291||,T|synonymous_variant|LOW|PGSC0003DMG400032192|PGSC0003DMG400032192|transcript|PGSC0003DMT400081992|protein_coding|2/2|c.363T>A|p.Ser121Ser|431/1254|363/876|121/291||,T|upstream_gene_variant|MODIFIER|PGSC0003DMG400032191|PGSC0003D…
1	1667647	C	G	ANN=G|synonymous_variant|LOW|PGSC0003DMG400032192|PGSC0003DMG400032192|transcript|PGSC0003DMT400081991|protein_coding|1/1|c.357G>C|p.Val119Val|400/1229|357/876|119/291||,G|synonymous_variant|LOW|PGSC0003DMG400032192|PGSC0003DMG400032192|transcript|PGSC0003DMT400081992|protein_coding|2/2|c.357G>C|p.Val119Val|425/1254|357/876|119/291||,G|upstream_gene_variant|MODIFIER|PGSC0003DMG400032191|PGSC0003D…
1	1667656	C	T	ANN=T|synonymous_variant|LOW|PGSC0003DMG400032192|PGSC0003DMG400032192|transcript|PGSC0003DMT400081991|protein_coding|1/1|c.348G>A|p.Ala116Ala|391/1229|348/876|116/291||,T|synonymous_variant|LOW|PGSC0003DMG400032192|PGSC0003DMG400032192|transcript|PGSC0003DMT400081992|protein_coding|2/2|c.348G>A|p.Ala116Ala|416/1254|348/876|116/291||,T|upstream_gene_variant|MODIFIER|PGSC0003DMG400032191|PGSC0003D…
1	1667690	C	A	ANN=A|missense_variant|MODERATE|PGSC0003DMG400032192|PGSC0003DMG400032192|transcript|PGSC0003DMT400081991|protein_coding|1/1|c.314G>T|p.Gly105Val|357/1229|314/876|105/291||,A|missense_variant|MODERATE|PGSC0003DMG400032192|PGSC0003DMG400032192|transcript|PGSC0003DMT400081992|protein_coding|2/2|c.314G>T|p.Gly105Val|382/1254|314/876|105/291||,A|upstream_gene_variant|MODIFIER|PGSC0003DMG400032191|PGS…
1	1667691	C	T	ANN=T|missense_variant|MODERATE|PGSC0003DMG400032192|PGSC0003DMG400032192|transcript|PGSC0003DMT400081991|protein_coding|1/1|c.313G>A|p.Gly105Ser|356/1229|313/876|105/291||,T|missense_variant|MODERATE|PGSC0003DMG400032192|PGSC0003DMG400032192|transcript|PGSC0003DMT400081992|protein_coding|2/2|c.313G>A|p.Gly105Ser|381/1254|313/876|105/291||,T|upstream_gene_variant|MODIFIER|PGSC0003DMG400032191|PGS…
1	1667710	G	A	ANN=A|synonymous_variant|LOW|PGSC0003DMG400032192|PGSC0003DMG400032192|transcript|PGSC0003DMT400081991|protein_coding|1/1|c.294C>T|p.Tyr98Tyr|337/1229|294/876|98/291||,A|synonymous_variant|LOW|PGSC0003DMG400032192|PGSC0003DMG400032192|transcript|PGSC0003DMT400081992|protein_coding|2/2|c.294C>T|p.Tyr98Tyr|362/1254|294/876|98/291||,A|upstream_gene_variant|MODIFIER|PGSC0003DMG400032191|PGSC0003DMG40…
1	1667719	G	A	ANN=A|synonymous_variant|LOW|PGSC0003DMG400032192|PGSC0003DMG400032192|transcript|PGSC0003DMT400081991|protein_coding|1/1|c.285C>T|p.Arg95Arg|328/1229|285/876|95/291||,A|synonymous_variant|LOW|PGSC0003DMG400032192|PGSC0003DMG400032192|transcript|PGSC0003DMT400081992|protein_coding|2/2|c.285C>T|p.Arg95Arg|353/1254|285/876|95/291||,A|upstream_gene_variant|MODIFIER|PGSC0003DMG400032191|PGSC0003DMG40…
1	1667740	A	C	ANN=C|synonymous_variant|LOW|PGSC0003DMG400032192|PGSC0003DMG400032192|transcript|PGSC0003DMT400081991|protein_coding|1/1|c.264T>G|p.Thr88Thr|307/1229|264/876|88/291||,C|synonymous_variant|LOW|PGSC0003DMG400032192|PGSC0003DMG400032192|transcript|PGSC0003DMT400081992|protein_coding|2/2|c.264T>G|p.Thr88Thr|332/1254|264/876|88/291||,C|upstream_gene_variant|MODIFIER|PGSC0003DMG400032191|PGSC0003DMG40…
1	1676335	T	G	ANN=G|3_prime_UTR_variant|MODIFIER|PGSC0003DMG401032194|PGSC0003DMG401032194|transcript|PGSC0003DMT400081996|protein_coding|3/3|c.*148A>C|||||148|,G|3_prime_UTR_variant|MODIFIER|PGSC0003DMG401032194|PGSC0003DMG401032194|transcript|PGSC0003DMT400081994|protein_coding|1/1|c.*148A>C|||||148|,G|3_prime_UTR_variant|MODIFIER|PGSC0003DMG401032194|PGSC0003DMG401032194|transcript|PGSC0003DMT400081997|prot…
1	1676383	A	G	ANN=G|3_prime_UTR_variant|MODIFIER|PGSC0003DMG401032194|PGSC0003DMG401032194|transcript|PGSC0003DMT400081996|protein_coding|3/3|c.*100T>C|||||100|,G|3_prime_UTR_variant|MODIFIER|PGSC0003DMG401032194|PGSC0003DMG401032194|transcript|PGSC0003DMT400081994|protein_coding|1/1|c.*100T>C|||||100|,G|3_prime_UTR_variant|MODIFIER|PGSC0003DMG401032194|PGSC0003DMG401032194|transcript|PGSC0003DMT400081997|prot…
1	1676449	A	T	ANN=T|3_prime_UTR_variant|MODIFIER|PGSC0003DMG401032194|PGSC0003DMG401032194|transcript|PGSC0003DMT400081996|protein_coding|3/3|c.*34T>A|||||34|,T|3_prime_UTR_variant|MODIFIER|PGSC0003DMG401032194|PGSC0003DMG401032194|transcript|PGSC0003DMT400081994|protein_coding|1/1|c.*34T>A|||||34|,T|3_prime_UTR_variant|MODIFIER|PGSC0003DMG401032194|PGSC0003DMG401032194|transcript|PGSC0003DMT400081997|protein_…
1	1676455	A	G	ANN=G|3_prime_UTR_variant|MODIFIER|PGSC0003DMG401032194|PGSC0003DMG401032194|transcript|PGSC0003DMT400081996|protein_coding|3/3|c.*28T>C|||||28|,G|3_prime_UTR_variant|MODIFIER|PGSC0003DMG401032194|PGSC0003DMG401032194|transcript|PGSC0003DMT400081994|protein_coding|1/1|c.*28T>C|||||28|,G|3_prime_UTR_variant|MODIFIER|PGSC0003DMG401032194|PGSC0003DMG401032194|transcript|PGSC0003DMT400081997|protein_…
1	1676531	T	C	ANN=C|synonymous_variant|LOW|PGSC0003DMG401032194|PGSC0003DMG401032194|transcript|PGSC0003DMT400081996|protein_coding|3/3|c.879A>G|p.Lys293Lys|2185/2485|879/927|293/308||,C|synonymous_variant|LOW|PGSC0003DMG401032194|PGSC0003DMG401032194|transcript|PGSC0003DMT400081994|protein_coding|1/1|c.204A>G|p.Lys68Lys|629/929|204/252|68/83||,C|synonymous_variant|LOW|PGSC0003DMG401032194|PGSC0003DMG401032194…
1	1676741	T	C	ANN=C|synonymous_variant|LOW|PGSC0003DMG401032194|PGSC0003DMG401032194|transcript|PGSC0003DMT400081996|protein_coding|3/3|c.669A>G|p.Pro223Pro|1975/2485|669/927|223/308||,C|synonymous_variant|LOW|PGSC0003DMG401032194|PGSC0003DMG401032194|transcript|PGSC0003DMT400081997|protein_coding|3/3|c.147A>G|p.Pro49Pro|2883/3393|147/405|49/134||,C|synonymous_variant|LOW|PGSC0003DMG401032194|PGSC0003DMG401032…
1	1676780	G	A	ANN=A|synonymous_variant|LOW|PGSC0003DMG401032194|PGSC0003DMG401032194|transcript|PGSC0003DMT400081996|protein_coding|3/3|c.630C>T|p.Phe210Phe|1936/2485|630/927|210/308||,A|synonymous_variant|LOW|PGSC0003DMG401032194|PGSC0003DMG401032194|transcript|PGSC0003DMT400081997|protein_coding|3/3|c.108C>T|p.Phe36Phe|2844/3393|108/405|36/134||,A|synonymous_variant|LOW|PGSC0003DMG401032194|PGSC0003DMG401032…
1	1676789	A	C	ANN=C|synonymous_variant|LOW|PGSC0003DMG401032194|PGSC0003DMG401032194|transcript|PGSC0003DMT400081996|protein_coding|3/3|c.621T>G|p.Gly207Gly|1927/2485|621/927|207/308||,C|synonymous_variant|LOW|PGSC0003DMG401032194|PGSC0003DMG401032194|transcript|PGSC0003DMT400081997|protein_coding|3/3|c.99T>G|p.Gly33Gly|2835/3393|99/405|33/134||,C|synonymous_variant|LOW|PGSC0003DMG401032194|PGSC0003DMG40103219…
1	1678013	G	A	ANN=A|synonymous_variant|LOW|PGSC0003DMG401032194|PGSC0003DMG401032194|transcript|PGSC0003DMT400081996|protein_coding|2/3|c.489C>T|p.Leu163Leu|1795/2485|489/927|163/308||,A|synonymous_variant|LOW|PGSC0003DMG401032194|PGSC0003DMG401032194|transcript|PGSC0003DMT400081998|protein_coding|4/5|c.489C>T|p.Leu163Leu|1104/1794|489/927|163/308||,A|5_prime_UTR_premature_start_codon_gain_variant|LOW|PGSC0003…
1	1678199	A	T	ANN=T|synonymous_variant|LOW|PGSC0003DMG401032194|PGSC0003DMG401032194|transcript|PGSC0003DMT400081996|protein_coding|2/3|c.303T>A|p.Ile101Ile|1609/2485|303/927|101/308||,T|synonymous_variant|LOW|PGSC0003DMG401032194|PGSC0003DMG401032194|transcript|PGSC0003DMT400081998|protein_coding|4/5|c.303T>A|p.Ile101Ile|918/1794|303/927|101/308||,T|5_prime_UTR_variant|MODIFIER|PGSC0003DMG401032194|PGSC0003DM…
1	1678211	C	T	ANN=T|synonymous_variant|LOW|PGSC0003DMG401032194|PGSC0003DMG401032194|transcript|PGSC0003DMT400081996|protein_coding|2/3|c.291G>A|p.Glu97Glu|1597/2485|291/927|97/308||,T|synonymous_variant|LOW|PGSC0003DMG401032194|PGSC0003DMG401032194|transcript|PGSC0003DMT400081998|protein_coding|4/5|c.291G>A|p.Glu97Glu|906/1794|291/927|97/308||,T|5_prime_UTR_variant|MODIFIER|PGSC0003DMG401032194|PGSC0003DMG401…
1	1719150	A	C	ANN=C|synonymous_variant|LOW|PGSC0003DMG400032144|PGSC0003DMG400032144|transcript|PGSC0003DMT400081879|protein_coding|3/8|c.687A>C|p.Thr229Thr|1156/2358|687/1575|229/524||,C|5_prime_UTR_variant|MODIFIER|PGSC0003DMG400032144|PGSC0003DMG400032144|transcript|PGSC0003DMT400081876|protein_coding|2/6|c.-108A>C|||||108|,C|3_prime_UTR_variant|MODIFIER|PGSC0003DMG400032144|PGSC0003DMG400032144|transcript|…
1	1719151	A	G	ANN=G|missense_variant|MODERATE|PGSC0003DMG400032144|PGSC0003DMG400032144|transcript|PGSC0003DMT400081879|protein_coding|3/8|c.688A>G|p.Thr230Ala|1157/2358|688/1575|230/524||,G|5_prime_UTR_variant|MODIFIER|PGSC0003DMG400032144|PGSC0003DMG400032144|transcript|PGSC0003DMT400081876|protein_coding|2/6|c.-107A>G|||||107|,G|3_prime_UTR_variant|MODIFIER|PGSC0003DMG400032144|PGSC0003DMG400032144|transcri…
1	1719278	G	A	ANN=A|splice_region_variant&synonymous_variant|LOW|PGSC0003DMG400032144|PGSC0003DMG400032144|transcript|PGSC0003DMT400081879|protein_coding|4/8|c.708G>A|p.Pro236Pro|1177/2358|708/1575|236/524||,A|splice_region_variant|LOW|PGSC0003DMG400032144|PGSC0003DMG400032144|transcript|PGSC0003DMT400081877|protein_coding|3/4|c.*318G>A||||||,A|splice_region_variant&synonymous_variant|LOW|PGSC0003DMG400032144|…
1	1719305	G	A	ANN=A|synonymous_variant|LOW|PGSC0003DMG400032144|PGSC0003DMG400032144|transcript|PGSC0003DMT400081879|protein_coding|4/8|c.735G>A|p.Leu245Leu|1204/2358|735/1575|245/524||,A|synonymous_variant|LOW|PGSC0003DMG400032144|PGSC0003DMG400032144|transcript|PGSC0003DMT400081876|protein_coding|2/6|c.48G>A|p.Leu16Leu|1581/2735|48/888|16/295||,A|synonymous_variant|LOW|PGSC0003DMG400032144|PGSC0003DMG4000321…
1	1719306	C	T	ANN=T|missense_variant|MODERATE|PGSC0003DMG400032144|PGSC0003DMG400032144|transcript|PGSC0003DMT400081879|protein_coding|4/8|c.736C>T|p.His246Tyr|1205/2358|736/1575|246/524||,T|missense_variant|MODERATE|PGSC0003DMG400032144|PGSC0003DMG400032144|transcript|PGSC0003DMT400081876|protein_coding|2/6|c.49C>T|p.His17Tyr|1582/2735|49/888|17/295||,T|missense_variant|MODERATE|PGSC0003DMG400032144|PGSC0003D…
1	1719329	G	T	ANN=T|synonymous_variant|LOW|PGSC0003DMG400032144|PGSC0003DMG400032144|transcript|PGSC0003DMT400081879|protein_coding|4/8|c.759G>T|p.Gly253Gly|1228/2358|759/1575|253/524||,T|synonymous_variant|LOW|PGSC0003DMG400032144|PGSC0003DMG400032144|transcript|PGSC0003DMT400081876|protein_coding|2/6|c.72G>T|p.Gly24Gly|1605/2735|72/888|24/295||,T|synonymous_variant|LOW|PGSC0003DMG400032144|PGSC0003DMG4000321…
1	1719368	G	A	ANN=A|synonymous_variant|LOW|PGSC0003DMG400032144|PGSC0003DMG400032144|transcript|PGSC0003DMT400081879|protein_coding|4/8|c.798G>A|p.Lys266Lys|1267/2358|798/1575|266/524||,A|synonymous_variant|LOW|PGSC0003DMG400032144|PGSC0003DMG400032144|transcript|PGSC0003DMT400081876|protein_coding|2/6|c.111G>A|p.Lys37Lys|1644/2735|111/888|37/295||,A|synonymous_variant|LOW|PGSC0003DMG400032144|PGSC0003DMG40003…
1	1719436	C	A	ANN=A|missense_variant|MODERATE|PGSC0003DMG400032144|PGSC0003DMG400032144|transcript|PGSC0003DMT400081879|protein_coding|4/8|c.866C>A|p.Ala289Glu|1335/2358|866/1575|289/524||,A|missense_variant|MODERATE|PGSC0003DMG400032144|PGSC0003DMG400032144|transcript|PGSC0003DMT400081876|protein_coding|2/6|c.179C>A|p.Ala60Glu|1712/2735|179/888|60/295||,A|missense_variant|MODERATE|PGSC0003DMG400032144|PGSC000…
1	1719442	G	A	ANN=A|missense_variant|MODERATE|PGSC0003DMG400032144|PGSC0003DMG400032144|transcript|PGSC0003DMT400081879|protein_coding|4/8|c.872G>A|p.Ser291Asn|1341/2358|872/1575|291/524||,A|missense_variant|MODERATE|PGSC0003DMG400032144|PGSC0003DMG400032144|transcript|PGSC0003DMT400081876|protein_coding|2/6|c.185G>A|p.Ser62Asn|1718/2735|185/888|62/295||,A|missense_variant|MODERATE|PGSC0003DMG400032144|PGSC000…
1	1719482	A	T	ANN=T|synonymous_variant|LOW|PGSC0003DMG400032144|PGSC0003DMG400032144|transcript|PGSC0003DMT400081879|protein_coding|4/8|c.912A>T|p.Ala304Ala|1381/2358|912/1575|304/524||,T|synonymous_variant|LOW|PGSC0003DMG400032144|PGSC0003DMG400032144|transcript|PGSC0003DMT400081876|protein_coding|2/6|c.225A>T|p.Ala75Ala|1758/2735|225/888|75/295||,T|synonymous_variant|LOW|PGSC0003DMG400032144|PGSC0003DMG40003…
1	1719545	C	T	ANN=T|synonymous_variant|LOW|PGSC0003DMG400032144|PGSC0003DMG400032144|transcript|PGSC0003DMT400081879|protein_coding|4/8|c.975C>T|p.Cys325Cys|1444/2358|975/1575|325/524||,T|synonymous_variant|LOW|PGSC0003DMG400032144|PGSC0003DMG400032144|transcript|PGSC0003DMT400081876|protein_coding|2/6|c.288C>T|p.Cys96Cys|1821/2735|288/888|96/295||,T|synonymous_variant|LOW|PGSC0003DMG400032144|PGSC0003DMG40003…
1	1719573	G	A	ANN=A|missense_variant|MODERATE|PGSC0003DMG400032144|PGSC0003DMG400032144|transcript|PGSC0003DMT400081879|protein_coding|4/8|c.1003G>A|p.Gly335Ser|1472/2358|1003/1575|335/524||,A|missense_variant|MODERATE|PGSC0003DMG400032144|PGSC0003DMG400032144|transcript|PGSC0003DMT400081876|protein_coding|2/6|c.316G>A|p.Gly106Ser|1849/2735|316/888|106/295||,A|missense_variant|MODERATE|PGSC0003DMG400032144|PGS…
1	1723364	G	A	ANN=A|synonymous_variant|LOW|PGSC0003DMG400032144|PGSC0003DMG400032144|transcript|PGSC0003DMT400081879|protein_coding|7/8|c.1299G>A|p.Pro433Pro|1768/2358|1299/1575|433/524||,A|synonymous_variant|LOW|PGSC0003DMG400032144|PGSC0003DMG400032144|transcript|PGSC0003DMT400081876|protein_coding|5/6|c.612G>A|p.Pro204Pro|2145/2735|612/888|204/295||,A|synonymous_variant|LOW|PGSC0003DMG400032144|PGSC0003DMG4…
1	1723548	A	G	ANN=G|missense_variant|MODERATE|PGSC0003DMG400032144|PGSC0003DMG400032144|transcript|PGSC0003DMT400081879|protein_coding|8/8|c.1397A>G|p.Gln466Arg|1866/2358|1397/1575|466/524||,G|missense_variant|MODERATE|PGSC0003DMG400032144|PGSC0003DMG400032144|transcript|PGSC0003DMT400081876|protein_coding|6/6|c.710A>G|p.Gln237Arg|2243/2735|710/888|237/295||,G|missense_variant|MODERATE|PGSC0003DMG400032144|PGS…
1	1723645	G	A	ANN=A|synonymous_variant|LOW|PGSC0003DMG400032144|PGSC0003DMG400032144|transcript|PGSC0003DMT400081879|protein_coding|8/8|c.1494G>A|p.Pro498Pro|1963/2358|1494/1575|498/524||,A|synonymous_variant|LOW|PGSC0003DMG400032144|PGSC0003DMG400032144|transcript|PGSC0003DMT400081876|protein_coding|6/6|c.807G>A|p.Pro269Pro|2340/2735|807/888|269/295||,A|synonymous_variant|LOW|PGSC0003DMG400032144|PGSC0003DMG4…
1	1723660	C	T	ANN=T|synonymous_variant|LOW|PGSC0003DMG400032144|PGSC0003DMG400032144|transcript|PGSC0003DMT400081879|protein_coding|8/8|c.1509C>T|p.Phe503Phe|1978/2358|1509/1575|503/524||,T|synonymous_variant|LOW|PGSC0003DMG400032144|PGSC0003DMG400032144|transcript|PGSC0003DMT400081876|protein_coding|6/6|c.822C>T|p.Phe274Phe|2355/2735|822/888|274/295||,T|synonymous_variant|LOW|PGSC0003DMG400032144|PGSC0003DMG4…
1	1723668	G	T	ANN=T|missense_variant|MODERATE|PGSC0003DMG400032144|PGSC0003DMG400032144|transcript|PGSC0003DMT400081879|protein_coding|8/8|c.1517G>T|p.Gly506Val|1986/2358|1517/1575|506/524||,T|missense_variant|MODERATE|PGSC0003DMG400032144|PGSC0003DMG400032144|transcript|PGSC0003DMT400081876|protein_coding|6/6|c.830G>T|p.Gly277Val|2363/2735|830/888|277/295||,T|missense_variant|MODERATE|PGSC0003DMG400032144|PGS…
1	1723669	T	A	ANN=A|synonymous_variant|LOW|PGSC0003DMG400032144|PGSC0003DMG400032144|transcript|PGSC0003DMT400081879|protein_coding|8/8|c.1518T>A|p.Gly506Gly|1987/2358|1518/1575|506/524||,A|synonymous_variant|LOW|PGSC0003DMG400032144|PGSC0003DMG400032144|transcript|PGSC0003DMT400081876|protein_coding|6/6|c.831T>A|p.Gly277Gly|2364/2735|831/888|277/295||,A|synonymous_variant|LOW|PGSC0003DMG400032144|PGSC0003DMG4…
1	1723673	C	T	ANN=T|missense_variant|MODERATE|PGSC0003DMG400032144|PGSC0003DMG400032144|transcript|PGSC0003DMT400081879|protein_coding|8/8|c.1522C>T|p.Pro508Ser|1991/2358|1522/1575|508/524||,T|missense_variant|MODERATE|PGSC0003DMG400032144|PGSC0003DMG400032144|transcript|PGSC0003DMT400081876|protein_coding|6/6|c.835C>T|p.Pro279Ser|2368/2735|835/888|279/295||,T|missense_variant|MODERATE|PGSC0003DMG400032144|PGS…
1	1723733	T	A	ANN=A|3_prime_UTR_variant|MODIFIER|PGSC0003DMG400032144|PGSC0003DMG400032144|transcript|PGSC0003DMT400081879|protein_coding|8/8|c.*7T>A|||||7|,A|3_prime_UTR_variant|MODIFIER|PGSC0003DMG400032144|PGSC0003DMG400032144|transcript|PGSC0003DMT400081876|protein_coding|6/6|c.*7T>A|||||7|,A|3_prime_UTR_variant|MODIFIER|PGSC0003DMG400032144|PGSC0003DMG400032144|transcript|PGSC0003DMT400081878|protein_codi…
1	1731810	C	A	ANN=A|3_prime_UTR_variant|MODIFIER|PGSC0003DMG400032198|PGSC0003DMG400032198|transcript|PGSC0003DMT400082005|protein_coding|3/4|c.*37G>T|||||37|,A|3_prime_UTR_variant|MODIFIER|PGSC0003DMG400032198|PGSC0003DMG400032198|transcript|PGSC0003DMT400082006|protein_coding|3/4|c.*37G>T|||||37|,A|3_prime_UTR_variant|MODIFIER|PGSC0003DMG400032198|PGSC0003DMG400032198|transcript|PGSC0003DMT400082007|protein_…
1	1731824	A	T	ANN=T|3_prime_UTR_variant|MODIFIER|PGSC0003DMG400032198|PGSC0003DMG400032198|transcript|PGSC0003DMT400082005|protein_coding|3/4|c.*23T>A|||||23|,T|3_prime_UTR_variant|MODIFIER|PGSC0003DMG400032198|PGSC0003DMG400032198|transcript|PGSC0003DMT400082006|protein_coding|3/4|c.*23T>A|||||23|,T|3_prime_UTR_variant|MODIFIER|PGSC0003DMG400032198|PGSC0003DMG400032198|transcript|PGSC0003DMT400082007|protein_…
1	1731837	T	C	ANN=C|3_prime_UTR_variant|MODIFIER|PGSC0003DMG400032198|PGSC0003DMG400032198|transcript|PGSC0003DMT400082005|protein_coding|3/4|c.*10A>G|||||10|,C|3_prime_UTR_variant|MODIFIER|PGSC0003DMG400032198|PGSC0003DMG400032198|transcript|PGSC0003DMT400082006|protein_coding|3/4|c.*10A>G|||||10|,C|3_prime_UTR_variant|MODIFIER|PGSC0003DMG400032198|PGSC0003DMG400032198|transcript|PGSC0003DMT400082007|protein_…
1	1731866	T	G	ANN=G|missense_variant|MODERATE|PGSC0003DMG400032198|PGSC0003DMG400032198|transcript|PGSC0003DMT400082005|protein_coding|3/4|c.224A>C|p.Tyr75Ser|416/648|224/243|75/80||,G|missense_variant|MODERATE|PGSC0003DMG400032198|PGSC0003DMG400032198|transcript|PGSC0003DMT400082006|protein_coding|3/4|c.224A>C|p.Tyr75Ser|411/643|224/243|75/80||,G|missense_variant|MODERATE|PGSC0003DMG400032198|PGSC0003DMG40003…
1	1731867	A	G	ANN=G|missense_variant|MODERATE|PGSC0003DMG400032198|PGSC0003DMG400032198|transcript|PGSC0003DMT400082005|protein_coding|3/4|c.223T>C|p.Tyr75His|415/648|223/243|75/80||,G|missense_variant|MODERATE|PGSC0003DMG400032198|PGSC0003DMG400032198|transcript|PGSC0003DMT400082006|protein_coding|3/4|c.223T>C|p.Tyr75His|410/643|223/243|75/80||,G|missense_variant|MODERATE|PGSC0003DMG400032198|PGSC0003DMG40003…
1	1731868	C	T	ANN=T|missense_variant|MODERATE|PGSC0003DMG400032198|PGSC0003DMG400032198|transcript|PGSC0003DMT400082005|protein_coding|3/4|c.222G>A|p.Met74Ile|414/648|222/243|74/80||,T|missense_variant|MODERATE|PGSC0003DMG400032198|PGSC0003DMG400032198|transcript|PGSC0003DMT400082006|protein_coding|3/4|c.222G>A|p.Met74Ile|409/643|222/243|74/80||,T|missense_variant|MODERATE|PGSC0003DMG400032198|PGSC0003DMG40003…
1	1731916	C	T	ANN=T|synonymous_variant|LOW|PGSC0003DMG400032198|PGSC0003DMG400032198|transcript|PGSC0003DMT400082005|protein_coding|3/4|c.174G>A|p.Thr58Thr|366/648|174/243|58/80||,T|synonymous_variant|LOW|PGSC0003DMG400032198|PGSC0003DMG400032198|transcript|PGSC0003DMT400082006|protein_coding|3/4|c.174G>A|p.Thr58Thr|361/643|174/243|58/80||,T|synonymous_variant|LOW|PGSC0003DMG400032198|PGSC0003DMG400032198|tran…
1	1731946	A	G	ANN=G|synonymous_variant|LOW|PGSC0003DMG400032198|PGSC0003DMG400032198|transcript|PGSC0003DMT400082005|protein_coding|3/4|c.144T>C|p.Cys48Cys|336/648|144/243|48/80||,G|synonymous_variant|LOW|PGSC0003DMG400032198|PGSC0003DMG400032198|transcript|PGSC0003DMT400082006|protein_coding|3/4|c.144T>C|p.Cys48Cys|331/643|144/243|48/80||,G|synonymous_variant|LOW|PGSC0003DMG400032198|PGSC0003DMG400032198|tran…
1	1731961	G	A	ANN=A|synonymous_variant|LOW|PGSC0003DMG400032198|PGSC0003DMG400032198|transcript|PGSC0003DMT400082005|protein_coding|3/4|c.129C>T|p.Leu43Leu|321/648|129/243|43/80||,A|synonymous_variant|LOW|PGSC0003DMG400032198|PGSC0003DMG400032198|transcript|PGSC0003DMT400082006|protein_coding|3/4|c.129C>T|p.Leu43Leu|316/643|129/243|43/80||,A|synonymous_variant|LOW|PGSC0003DMG400032198|PGSC0003DMG400032198|tran…
1	1731985	G	A	ANN=A|synonymous_variant|LOW|PGSC0003DMG400032198|PGSC0003DMG400032198|transcript|PGSC0003DMT400082005|protein_coding|3/4|c.105C>T|p.Leu35Leu|297/648|105/243|35/80||,A|synonymous_variant|LOW|PGSC0003DMG400032198|PGSC0003DMG400032198|transcript|PGSC0003DMT400082006|protein_coding|3/4|c.105C>T|p.Leu35Leu|292/643|105/243|35/80||,A|synonymous_variant|LOW|PGSC0003DMG400032198|PGSC0003DMG400032198|tran…
1	1745722	A	T	ANN=T|synonymous_variant|LOW|PGSC0003DMG400032146|PGSC0003DMG400032146|transcript|PGSC0003DMT400081881|protein_coding|3/5|c.483A>T|p.Arg161Arg|748/2618|483/1905|161/634||,T|synonymous_variant|LOW|PGSC0003DMG400032146|PGSC0003DMG400032146|transcript|PGSC0003DMT400081882|protein_coding|1/3|c.252A>T|p.Arg84Arg|515/2385|252/1674|84/557||,T|downstream_gene_variant|MODIFIER|EMB1687|PGSC0003DMG400032145…
1	1746610	G	A	ANN=A|synonymous_variant|LOW|PGSC0003DMG400032146|PGSC0003DMG400032146|transcript|PGSC0003DMT400081881|protein_coding|3/5|c.1371G>A|p.Ala457Ala|1636/2618|1371/1905|457/634||,A|synonymous_variant|LOW|PGSC0003DMG400032146|PGSC0003DMG400032146|transcript|PGSC0003DMT400081882|protein_coding|1/3|c.1140G>A|p.Ala380Ala|1403/2385|1140/1674|380/557||
1	1748870	T	C	ANN=C|synonymous_variant|LOW|PGSC0003DMG400032146|PGSC0003DMG400032146|transcript|PGSC0003DMT400081881|protein_coding|5/5|c.1716T>C|p.His572His|1981/2618|1716/1905|572/634||,C|synonymous_variant|LOW|PGSC0003DMG400032146|PGSC0003DMG400032146|transcript|PGSC0003DMT400081882|protein_coding|3/3|c.1485T>C|p.His495His|1748/2385|1485/1674|495/557||
1	1748879	G	A	ANN=A|synonymous_variant|LOW|PGSC0003DMG400032146|PGSC0003DMG400032146|transcript|PGSC0003DMT400081881|protein_coding|5/5|c.1725G>A|p.Gly575Gly|1990/2618|1725/1905|575/634||,A|synonymous_variant|LOW|PGSC0003DMG400032146|PGSC0003DMG400032146|transcript|PGSC0003DMT400081882|protein_coding|3/3|c.1494G>A|p.Gly498Gly|1757/2385|1494/1674|498/557||
1	1748909	T	G	ANN=G|synonymous_variant|LOW|PGSC0003DMG400032146|PGSC0003DMG400032146|transcript|PGSC0003DMT400081881|protein_coding|5/5|c.1755T>G|p.Leu585Leu|2020/2618|1755/1905|585/634||,G|synonymous_variant|LOW|PGSC0003DMG400032146|PGSC0003DMG400032146|transcript|PGSC0003DMT400081882|protein_coding|3/3|c.1524T>G|p.Leu508Leu|1787/2385|1524/1674|508/557||
1	1748939	C	T	ANN=T|synonymous_variant|LOW|PGSC0003DMG400032146|PGSC0003DMG400032146|transcript|PGSC0003DMT400081881|protein_coding|5/5|c.1785C>T|p.Gly595Gly|2050/2618|1785/1905|595/634||,T|synonymous_variant|LOW|PGSC0003DMG400032146|PGSC0003DMG400032146|transcript|PGSC0003DMT400081882|protein_coding|3/3|c.1554C>T|p.Gly518Gly|1817/2385|1554/1674|518/557||
1	1748942	G	T	ANN=T|synonymous_variant|LOW|PGSC0003DMG400032146|PGSC0003DMG400032146|transcript|PGSC0003DMT400081881|protein_coding|5/5|c.1788G>T|p.Ala596Ala|2053/2618|1788/1905|596/634||,T|synonymous_variant|LOW|PGSC0003DMG400032146|PGSC0003DMG400032146|transcript|PGSC0003DMT400081882|protein_coding|3/3|c.1557G>T|p.Ala519Ala|1820/2385|1557/1674|519/557||
1	1749032	T	A	ANN=A|synonymous_variant|LOW|PGSC0003DMG400032146|PGSC0003DMG400032146|transcript|PGSC0003DMT400081881|protein_coding|5/5|c.1878T>A|p.Ser626Ser|2143/2618|1878/1905|626/634||,A|synonymous_variant|LOW|PGSC0003DMG400032146|PGSC0003DMG400032146|transcript|PGSC0003DMT400081882|protein_coding|3/3|c.1647T>A|p.Ser549Ser|1910/2385|1647/1674|549/557||
1	1749078	T	A	ANN=A|3_prime_UTR_variant|MODIFIER|PGSC0003DMG400032146|PGSC0003DMG400032146|transcript|PGSC0003DMT400081881|protein_coding|5/5|c.*19T>A|||||19|,A|3_prime_UTR_variant|MODIFIER|PGSC0003DMG400032146|PGSC0003DMG400032146|transcript|PGSC0003DMT400081882|protein_coding|3/3|c.*19T>A|||||19|
1	1749167	T	C	ANN=C|3_prime_UTR_variant|MODIFIER|PGSC0003DMG400032146|PGSC0003DMG400032146|transcript|PGSC0003DMT400081881|protein_coding|5/5|c.*108T>C|||||108|,C|3_prime_UTR_variant|MODIFIER|PGSC0003DMG400032146|PGSC0003DMG400032146|transcript|PGSC0003DMT400081882|protein_coding|3/3|c.*108T>C|||||108|
1	1749205	G	A	ANN=A|3_prime_UTR_variant|MODIFIER|PGSC0003DMG400032146|PGSC0003DMG400032146|transcript|PGSC0003DMT400081881|protein_coding|5/5|c.*146G>A|||||146|,A|3_prime_UTR_variant|MODIFIER|PGSC0003DMG400032146|PGSC0003DMG400032146|transcript|PGSC0003DMT400081882|protein_coding|3/3|c.*146G>A|||||146|
1	1749241	G	T	ANN=T|3_prime_UTR_variant|MODIFIER|PGSC0003DMG400032146|PGSC0003DMG400032146|transcript|PGSC0003DMT400081881|protein_coding|5/5|c.*182G>T|||||182|,T|3_prime_UTR_variant|MODIFIER|PGSC0003DMG400032146|PGSC0003DMG400032146|transcript|PGSC0003DMT400081882|protein_coding|3/3|c.*182G>T|||||182|
1	1749245	G	A	ANN=A|3_prime_UTR_variant|MODIFIER|PGSC0003DMG400032146|PGSC0003DMG400032146|transcript|PGSC0003DMT400081881|protein_coding|5/5|c.*186G>A|||||186|,A|3_prime_UTR_variant|MODIFIER|PGSC0003DMG400032146|PGSC0003DMG400032146|transcript|PGSC0003DMT400081882|protein_coding|3/3|c.*186G>A|||||186|
1	1755351	G	A	ANN=A|missense_variant|MODERATE|PGSC0003DMG400032147|PGSC0003DMG400032147|transcript|PGSC0003DMT400081883|protein_coding|2/4|c.373G>A|p.Ala125Thr|404/1133|373/918|125/305||
1	1755353	T	C	ANN=C|synonymous_variant|LOW|PGSC0003DMG400032147|PGSC0003DMG400032147|transcript|PGSC0003DMT400081883|protein_coding|2/4|c.375T>C|p.Ala125Ala|406/1133|375/918|125/305||
1	1756251	G	A	ANN=A|missense_variant|MODERATE|PGSC0003DMG400032147|PGSC0003DMG400032147|transcript|PGSC0003DMT400081883|protein_coding|3/4|c.461G>A|p.Arg154Lys|492/1133|461/918|154/305||
1	1756297	A	T	ANN=T|synonymous_variant|LOW|PGSC0003DMG400032147|PGSC0003DMG400032147|transcript|PGSC0003DMT400081883|protein_coding|3/4|c.507A>T|p.Ala169Ala|538/1133|507/918|169/305||
1	1756328	T	A	ANN=A|missense_variant|MODERATE|PGSC0003DMG400032147|PGSC0003DMG400032147|transcript|PGSC0003DMT400081883|protein_coding|3/4|c.538T>A|p.Leu180Met|569/1133|538/918|180/305||
1	1760031	G	C	ANN=C|downstream_gene_variant|MODIFIER|PGSC0003DMG400032147|PGSC0003DMG400032147|transcript|PGSC0003DMT400081883|protein_coding||c.*2440G>C|||||2256|,C|downstream_gene_variant|MODIFIER|PGSC0003DMG400032199|PGSC0003DMG400032199|transcript|PGSC0003DMT400082008|protein_coding||c.*1629C>G|||||1423|,C|intergenic_region|MODIFIER|PGSC0003DMG400032147-PGSC0003DMG400032199|PGSC0003DMG400032147-PGSC0003DMG…
1	1761712	G	A	ANN=A|missense_variant|MODERATE|PGSC0003DMG400032199|PGSC0003DMG400032199|transcript|PGSC0003DMT400082008|protein_coding|4/4|c.923C>T|p.Ala308Val|977/1235|923/975|308/324||,A|downstream_gene_variant|MODIFIER|PGSC0003DMG400032147|PGSC0003DMG400032147|transcript|PGSC0003DMT400081883|protein_coding||c.*4121G>A|||||3937|
1	1761755	C	T	ANN=T|missense_variant|MODERATE|PGSC0003DMG400032199|PGSC0003DMG400032199|transcript|PGSC0003DMT400082008|protein_coding|4/4|c.880G>A|p.Asp294Asn|934/1235|880/975|294/324||,T|downstream_gene_variant|MODIFIER|PGSC0003DMG400032147|PGSC0003DMG400032147|transcript|PGSC0003DMT400081883|protein_coding||c.*4164C>T|||||3980|
1	1761765	A	G	ANN=G|synonymous_variant|LOW|PGSC0003DMG400032199|PGSC0003DMG400032199|transcript|PGSC0003DMT400082008|protein_coding|4/4|c.870T>C|p.Thr290Thr|924/1235|870/975|290/324||,G|downstream_gene_variant|MODIFIER|PGSC0003DMG400032147|PGSC0003DMG400032147|transcript|PGSC0003DMT400081883|protein_coding||c.*4174A>G|||||3990|
1	1761777	C	T	ANN=T|synonymous_variant|LOW|PGSC0003DMG400032199|PGSC0003DMG400032199|transcript|PGSC0003DMT400082008|protein_coding|4/4|c.858G>A|p.Ala286Ala|912/1235|858/975|286/324||,T|downstream_gene_variant|MODIFIER|PGSC0003DMG400032147|PGSC0003DMG400032147|transcript|PGSC0003DMT400081883|protein_coding||c.*4186C>T|||||4002|
1	1761780	G	A	ANN=A|synonymous_variant|LOW|PGSC0003DMG400032199|PGSC0003DMG400032199|transcript|PGSC0003DMT400082008|protein_coding|4/4|c.855C>T|p.Tyr285Tyr|909/1235|855/975|285/324||,A|downstream_gene_variant|MODIFIER|PGSC0003DMG400032147|PGSC0003DMG400032147|transcript|PGSC0003DMT400081883|protein_coding||c.*4189G>A|||||4005|
1	1761796	G	T	ANN=T|missense_variant|MODERATE|PGSC0003DMG400032199|PGSC0003DMG400032199|transcript|PGSC0003DMT400082008|protein_coding|4/4|c.839C>A|p.Ala280Glu|893/1235|839/975|280/324||,T|downstream_gene_variant|MODIFIER|PGSC0003DMG400032147|PGSC0003DMG400032147|transcript|PGSC0003DMT400081883|protein_coding||c.*4205G>T|||||4021|
1	1761798	G	A	ANN=A|synonymous_variant|LOW|PGSC0003DMG400032199|PGSC0003DMG400032199|transcript|PGSC0003DMT400082008|protein_coding|4/4|c.837C>T|p.Ile279Ile|891/1235|837/975|279/324||,A|downstream_gene_variant|MODIFIER|PGSC0003DMG400032147|PGSC0003DMG400032147|transcript|PGSC0003DMT400081883|protein_coding||c.*4207G>A|||||4023|
1	1761999	G	A	ANN=A|synonymous_variant|LOW|PGSC0003DMG400032199|PGSC0003DMG400032199|transcript|PGSC0003DMT400082008|protein_coding|4/4|c.636C>T|p.Ser212Ser|690/1235|636/975|212/324||,A|downstream_gene_variant|MODIFIER|PGSC0003DMG400032147|PGSC0003DMG400032147|transcript|PGSC0003DMT400081883|protein_coding||c.*4408G>A|||||4224|
1	1778040	C	A	ANN=A|5_prime_UTR_variant|MODIFIER|PGSC0003DMG400032148|PGSC0003DMG400032148|transcript|PGSC0003DMT400081888|protein_coding|1/1|c.-230C>A|||||230|,A|5_prime_UTR_variant|MODIFIER|PGSC0003DMG400032148|PGSC0003DMG400032148|transcript|PGSC0003DMT400081889|protein_coding|1/4|c.-9C>A|||||9|
1	1778043	C	T	ANN=T|5_prime_UTR_variant|MODIFIER|PGSC0003DMG400032148|PGSC0003DMG400032148|transcript|PGSC0003DMT400081888|protein_coding|1/1|c.-227C>T|||||227|,T|5_prime_UTR_variant|MODIFIER|PGSC0003DMG400032148|PGSC0003DMG400032148|transcript|PGSC0003DMT400081889|protein_coding|1/4|c.-6C>T|||||6|
[truncated: 182,706 more rows]
